# Supplementary material for: Overcoming the permeability-selectivity challenge in water purification using two-dimensional cobalt-functionalized vermiculite membrane
Source: Nat Commun. 2024 Jan 9;15:391. doi: 10.1038/s41467-024-44699-0 (PMC10776859; doi:10.1038/s41467-024-44699-0)
Supplement: Supplementary file 6 — Source Data [file 41467_2024_44699_MOESM6_ESM.zip]

Archive with 7 entries (7 files):
- DFT-Co(OH)2_100-PMS-1.21 nm-opt.cif
- DFT-Co(OH)2_110-PMS-1.21 nm-opt.cif
- DFT-Co3O4_111-PMS-1.21 nm-opt.cif
- MD-Co-vermiculite-final state.cif
- MD-Co-vermiculite-initial state.cif
- MD-vermiculite-final state.cif
- MD-vermiculite-initial state.cif
