# Supplementary material for: Overcoming the permeability-selectivity challenge in water purification using two-dimensional cobalt-functionalized vermiculite membrane
Source: Nat Commun. 2024 Jan 9;15:391. doi: 10.1038/s41467-024-44699-0 (PMC10776859; doi:10.1038/s41467-024-44699-0)
Supplement: Supplementary file 6 — Source Data [file 41467_2024_44699_MOESM6_ESM.zip › DFT-Co(OH)2_100-PMS-1.21 nm-opt.cif]

#======================================================================

# CRYSTAL DATA

#----------------------------------------------------------------------

data_VESTA_phase_1


_chemical_name_common                  'Co(OH)2_100-PMS-12.1                  '
_cell_length_a                         9.56590
_cell_length_b                         14.42930
_cell_length_c                         19.89200
_cell_angle_alpha                      90
_cell_angle_beta                       90
_cell_angle_gamma                      87.46240
_space_group_name_H-M_alt              'P 1'
_space_group_IT_number                 1

loop_
_space_group_symop_operation_xyz
   'x, y, z'

loop_
   _atom_site_label
   _atom_site_occupancy
   _atom_site_fract_x
   _atom_site_fract_y
   _atom_site_fract_z
   _atom_site_adp_type
   _atom_site_B_iso_or_equiv
   _atom_site_type_symbol
   Co1        1.0     0.846020      0.984950      0.050260     Biso  1.000000 Co
   Co2        1.0     0.007200      0.990000      0.190440     Biso  1.000000 Co
   Co3        1.0     0.168380      0.995060      0.330620     Biso  1.000000 Co
   Co4        1.0     0.179360      0.984950      0.050260     Biso  1.000000 Co
   Co5        1.0     0.340540      0.990000      0.190440     Biso  1.000000 Co
   Co6        1.0     0.501710      0.995060      0.330620     Biso  1.000000 Co
   Co7        1.0     0.512690      0.984950      0.050260     Biso  1.000000 Co
   Co8        1.0     0.673870      0.990000      0.190440     Biso  1.000000 Co
   Co9        1.0     0.835050      0.995060      0.330620     Biso  1.000000 Co
   Co10       1.0     0.846020      0.318280      0.050260     Biso  1.000000 Co
   Co11       1.0     0.007200      0.323340      0.190440     Biso  1.000000 Co
   Co12       1.0     0.168380      0.328390      0.330620     Biso  1.000000 Co
   Co13       1.0     0.179360      0.318280      0.050260     Biso  1.000000 Co
   Co14       1.0     0.340540      0.323340      0.190440     Biso  1.000000 Co
   Co15       1.0     0.501710      0.328390      0.330620     Biso  1.000000 Co
   Co16       1.0     0.512690      0.318280      0.050260     Biso  1.000000 Co
   Co17       1.0     0.673870      0.323340      0.190440     Biso  1.000000 Co
   Co18       1.0     0.835050      0.328390      0.330620     Biso  1.000000 Co
   Co19       1.0     0.846020      0.651620      0.050260     Biso  1.000000 Co
   Co20       1.0     0.007200      0.656670      0.190440     Biso  1.000000 Co
   Co21       1.0     0.168380      0.661720      0.330620     Biso  1.000000 Co
   Co22       1.0     0.179360      0.651620      0.050260     Biso  1.000000 Co
   Co23       1.0     0.340540      0.656670      0.190440     Biso  1.000000 Co
   Co24       1.0     0.501710      0.661720      0.330620     Biso  1.000000 Co
   Co25       1.0     0.512690      0.651620      0.050260     Biso  1.000000 Co
   Co26       1.0     0.673870      0.656670      0.190440     Biso  1.000000 Co
   Co27       1.0     0.835050      0.661720      0.330620     Biso  1.000000 Co
   H1         1.0     0.846440      0.850680      0.161620     Biso  1.000000 H
   H2         1.0     0.642960      0.125180      0.103950     Biso  1.000000 H
   H3         1.0     0.007620      0.855730      0.301800     Biso  1.000000 H
   H4         1.0     0.804140      0.130230      0.244100     Biso  1.000000 H
   H5         1.0     0.168790      0.860780      0.441980     Biso  1.000000 H
   H6         1.0     0.965310      0.135280      0.384280     Biso  1.000000 H
   H7         1.0     0.179770      0.850680      0.161620     Biso  1.000000 H
   H8         1.0     0.976290      0.125180      0.103950     Biso  1.000000 H
   H9         1.0     0.340950      0.855730      0.301800     Biso  1.000000 H
   H10        1.0     0.137470      0.130230      0.244100     Biso  1.000000 H
   H11        1.0     0.502130      0.860780      0.441980     Biso  1.000000 H
   H12        1.0     0.298650      0.135280      0.384280     Biso  1.000000 H
   H13        1.0     0.513100      0.850680      0.161620     Biso  1.000000 H
   H14        1.0     0.309620      0.125180      0.103950     Biso  1.000000 H
   H15        1.0     0.674280      0.855730      0.301800     Biso  1.000000 H
   H16        1.0     0.470800      0.130230      0.244100     Biso  1.000000 H
   H17        1.0     0.835460      0.860780      0.441980     Biso  1.000000 H
   H18        1.0     0.631980      0.135280      0.384280     Biso  1.000000 H
   H19        1.0     0.846440      0.184010      0.161620     Biso  1.000000 H
   H20        1.0     0.642960      0.458510      0.103950     Biso  1.000000 H
   H21        1.0     0.007620      0.189060      0.301800     Biso  1.000000 H
   H22        1.0     0.804140      0.463560      0.244100     Biso  1.000000 H
   H23        1.0     0.168790      0.194110      0.441980     Biso  1.000000 H
   H24        1.0     0.965310      0.468620      0.384280     Biso  1.000000 H
   H25        1.0     0.179770      0.184010      0.161620     Biso  1.000000 H
   H26        1.0     0.976290      0.458510      0.103950     Biso  1.000000 H
   H27        1.0     0.340950      0.189060      0.301800     Biso  1.000000 H
   H28        1.0     0.137470      0.463560      0.244100     Biso  1.000000 H
   H29        1.0     0.502130      0.194110      0.441980     Biso  1.000000 H
   H30        1.0     0.298650      0.468620      0.384280     Biso  1.000000 H
   H31        1.0     0.513100      0.184010      0.161620     Biso  1.000000 H
   H32        1.0     0.309620      0.458510      0.103950     Biso  1.000000 H
   H33        1.0     0.674280      0.189060      0.301800     Biso  1.000000 H
   H34        1.0     0.470800      0.463560      0.244100     Biso  1.000000 H
   H35        1.0     0.835460      0.194110      0.441980     Biso  1.000000 H
   H36        1.0     0.631980      0.468620      0.384280     Biso  1.000000 H
   H37        1.0     0.846440      0.517340      0.161620     Biso  1.000000 H
   H38        1.0     0.642960      0.791840      0.103950     Biso  1.000000 H
   H39        1.0     0.007620      0.522390      0.301800     Biso  1.000000 H
   H40        1.0     0.804140      0.796900      0.244100     Biso  1.000000 H
   H41        1.0     0.168790      0.527450      0.441980     Biso  1.000000 H
   H42        1.0     0.965310      0.801950      0.384280     Biso  1.000000 H
   H43        1.0     0.179770      0.517340      0.161620     Biso  1.000000 H
   H44        1.0     0.976290      0.791840      0.103950     Biso  1.000000 H
   H45        1.0     0.340950      0.522390      0.301800     Biso  1.000000 H
   H46        1.0     0.137470      0.796900      0.244100     Biso  1.000000 H
   H47        1.0     0.502130      0.527450      0.441980     Biso  1.000000 H
   H48        1.0     0.298650      0.801950      0.384280     Biso  1.000000 H
   H49        1.0     0.513100      0.517340      0.161620     Biso  1.000000 H
   H50        1.0     0.309620      0.791840      0.103950     Biso  1.000000 H
   H51        1.0     0.674280      0.522390      0.301800     Biso  1.000000 H
   H52        1.0     0.470800      0.796900      0.244100     Biso  1.000000 H
   H53        1.0     0.835460      0.527450      0.441980     Biso  1.000000 H
   H54        1.0     0.631980      0.801950      0.384280     Biso  1.000000 H
   H55        1.0     0.234417      0.621721      0.462319     Biso  1.000000 H
   O1         1.0     0.848540      0.915330      0.148050     Biso  1.000000 O
   O2         1.0     0.666670      0.059760      0.096490     Biso  1.000000 O
   O3         1.0     0.009720      0.920380      0.288230     Biso  1.000000 O
   O4         1.0     0.827850      0.064810      0.236660     Biso  1.000000 O
   O5         1.0     0.170900      0.925440      0.428380     Biso  1.000000 O
   O6         1.0     0.989020      0.069870      0.376850     Biso  1.000000 O
   O7         1.0     0.181880      0.915330      0.148050     Biso  1.000000 O
   O8         1.0     0.000000      0.059760      0.096490     Biso  1.000000 O
   O9         1.0     0.343060      0.920380      0.288230     Biso  1.000000 O
   O10        1.0     0.161180      0.064810      0.236660     Biso  1.000000 O
   O11        1.0     0.504230      0.925440      0.428380     Biso  1.000000 O
   O12        1.0     0.322360      0.069870      0.376850     Biso  1.000000 O
   O13        1.0     0.515210      0.915330      0.148050     Biso  1.000000 O
   O14        1.0     0.333330      0.059760      0.096490     Biso  1.000000 O
   O15        1.0     0.676390      0.920380      0.288230     Biso  1.000000 O
   O16        1.0     0.494510      0.064810      0.236660     Biso  1.000000 O
   O17        1.0     0.837570      0.925440      0.428380     Biso  1.000000 O
   O18        1.0     0.655690      0.069870      0.376850     Biso  1.000000 O
   O19        1.0     0.848540      0.248670      0.148050     Biso  1.000000 O
   O20        1.0     0.666670      0.393090      0.096490     Biso  1.000000 O
   O21        1.0     0.009720      0.253720      0.288230     Biso  1.000000 O
   O22        1.0     0.827850      0.398150      0.236660     Biso  1.000000 O
   O23        1.0     0.170900      0.258770      0.428380     Biso  1.000000 O
   O24        1.0     0.989020      0.403200      0.376850     Biso  1.000000 O
   O25        1.0     0.181880      0.248670      0.148050     Biso  1.000000 O
   O26        1.0     1.000000      0.393090      0.096490     Biso  1.000000 O
   O27        1.0     0.343060      0.253720      0.288230     Biso  1.000000 O
   O28        1.0     0.161180      0.398150      0.236660     Biso  1.000000 O
   O29        1.0     0.504230      0.258770      0.428380     Biso  1.000000 O
   O30        1.0     0.322360      0.403200      0.376850     Biso  1.000000 O
   O31        1.0     0.515210      0.248670      0.148050     Biso  1.000000 O
   O32        1.0     0.333330      0.393090      0.096490     Biso  1.000000 O
   O33        1.0     0.676390      0.253720      0.288230     Biso  1.000000 O
   O34        1.0     0.494510      0.398150      0.236660     Biso  1.000000 O
   O35        1.0     0.837570      0.258770      0.428380     Biso  1.000000 O
   O36        1.0     0.655690      0.403200      0.376850     Biso  1.000000 O
   O37        1.0     0.848540      0.582000      0.148050     Biso  1.000000 O
   O38        1.0     0.666670      0.726430      0.096490     Biso  1.000000 O
   O39        1.0     0.009720      0.587050      0.288230     Biso  1.000000 O
   O40        1.0     0.827850      0.731480      0.236660     Biso  1.000000 O
   O41        1.0     0.170900      0.592100      0.428380     Biso  1.000000 O
   O42        1.0     0.989020      0.736530      0.376850     Biso  1.000000 O
   O43        1.0     0.181880      0.582000      0.148050     Biso  1.000000 O
   O44        1.0     0.000000      0.726430      0.096490     Biso  1.000000 O
   O45        1.0     0.343060      0.587050      0.288230     Biso  1.000000 O
   O46        1.0     0.161180      0.731480      0.236660     Biso  1.000000 O
   O47        1.0     0.504230      0.592100      0.428380     Biso  1.000000 O
   O48        1.0     0.322360      0.736530      0.376850     Biso  1.000000 O
   O49        1.0     0.515210      0.582000      0.148050     Biso  1.000000 O
   O50        1.0     0.333330      0.726430      0.096490     Biso  1.000000 O
   O51        1.0     0.676390      0.587050      0.288230     Biso  1.000000 O
   O52        1.0     0.494510      0.731480      0.236660     Biso  1.000000 O
   O53        1.0     0.837570      0.592100      0.428380     Biso  1.000000 O
   O54        1.0     0.655690      0.736530      0.376850     Biso  1.000000 O
   O55        1.0     0.533752      0.741306      0.496453     Biso  1.000000 O
   O56        1.0     0.335974      0.644935      0.520846     Biso  1.000000 O
   O57        1.0     0.573328      0.587481      0.550097     Biso  1.000000 O
   O58        1.0     0.610868      0.922367      0.614155     Biso  1.000000 O
   O59        1.0     0.509721      0.940144      0.577256     Biso  1.000000 O
   S1         1.0     0.487213      0.649192      0.508937     Biso  1.000000 S
