# Supplementary material for: Overcoming the permeability-selectivity challenge in water purification using two-dimensional cobalt-functionalized vermiculite membrane
Source: Nat Commun. 2024 Jan 9;15:391. doi: 10.1038/s41467-024-44699-0 (PMC10776859; doi:10.1038/s41467-024-44699-0)
Supplement: Supplementary file 6 — Source Data [file 41467_2024_44699_MOESM6_ESM.zip › DFT-Co(OH)2_110-PMS-1.21 nm-opt.cif]

#======================================================================

# CRYSTAL DATA

#----------------------------------------------------------------------

data_VESTA_phase_1


_chemical_name_common                  'Co(OH)2_110-PMS-12.1                  '
_cell_length_a                         14.42930
_cell_length_b                         9.71260
_cell_length_c                         19.32100
_cell_angle_alpha                      90
_cell_angle_beta                       90
_cell_angle_gamma                      90
_space_group_name_H-M_alt              'P 1'
_space_group_IT_number                 1

loop_
_space_group_symop_operation_xyz
   'x, y, z'

loop_
   _atom_site_label
   _atom_site_occupancy
   _atom_site_fract_x
   _atom_site_fract_y
   _atom_site_fract_z
   _atom_site_adp_type
   _atom_site_B_iso_or_equiv
   _atom_site_type_symbol
   Co1        1.0     0.980430      0.340640      0.141540     Biso  1.000000 Co
   Co2        1.0     0.990220      0.507310      0.283510     Biso  1.000000 Co
   Co3        1.0     0.000000      0.673970      0.425530     Biso  1.000000 Co
   Co4        1.0     0.990220      0.173970      0.283510     Biso  1.000000 Co
   Co5        1.0     0.000000      0.340640      0.425530     Biso  1.000000 Co
   Co6        1.0     0.980430      0.007310      0.141540     Biso  1.000000 Co
   Co7        1.0     0.000000      0.007310      0.425530     Biso  1.000000 Co
   Co8        1.0     0.980430      0.673970      0.141540     Biso  1.000000 Co
   Co9        1.0     0.990220      0.840640      0.283510     Biso  1.000000 Co
   Co10       1.0     0.313760      0.340640      0.141540     Biso  1.000000 Co
   Co11       1.0     0.323550      0.507310      0.283510     Biso  1.000000 Co
   Co12       1.0     0.333330      0.673970      0.425530     Biso  1.000000 Co
   Co13       1.0     0.323550      0.173970      0.283510     Biso  1.000000 Co
   Co14       1.0     0.333330      0.340640      0.425530     Biso  1.000000 Co
   Co15       1.0     0.313760      0.007310      0.141540     Biso  1.000000 Co
   Co16       1.0     0.333330      0.007310      0.425530     Biso  1.000000 Co
   Co17       1.0     0.313760      0.673970      0.141540     Biso  1.000000 Co
   Co18       1.0     0.323550      0.840640      0.283510     Biso  1.000000 Co
   Co19       1.0     0.647100      0.340640      0.141540     Biso  1.000000 Co
   Co20       1.0     0.656880      0.507310      0.283510     Biso  1.000000 Co
   Co21       1.0     0.666670      0.673970      0.425530     Biso  1.000000 Co
   Co22       1.0     0.656880      0.173970      0.283510     Biso  1.000000 Co
   Co23       1.0     0.666670      0.340640      0.425530     Biso  1.000000 Co
   Co24       1.0     0.647100      0.007310      0.141540     Biso  1.000000 Co
   Co25       1.0     0.666670      0.007310      0.425530     Biso  1.000000 Co
   Co26       1.0     0.647100      0.673970      0.141540     Biso  1.000000 Co
   Co27       1.0     0.656880      0.840640      0.283510     Biso  1.000000 Co
   H1         1.0     0.846170      0.536830      0.199970     Biso  1.000000 H
   H2         1.0     0.114700      0.536830      0.083100     Biso  1.000000 H
   H3         1.0     0.855950      0.703500      0.341950     Biso  1.000000 H
   H4         1.0     0.124480      0.703500      0.225110     Biso  1.000000 H
   H5         1.0     0.836380      0.370170      0.057960     Biso  1.000000 H
   H6         1.0     0.134260      0.870170      0.367100     Biso  1.000000 H
   H7         1.0     0.855950      0.370170      0.341950     Biso  1.000000 H
   H8         1.0     0.124480      0.370170      0.225110     Biso  1.000000 H
   H9         1.0     0.836380      0.036830      0.057960     Biso  1.000000 H
   H10        1.0     0.134260      0.536830      0.367100     Biso  1.000000 H
   H11        1.0     0.846170      0.203500      0.199970     Biso  1.000000 H
   H12        1.0     0.114700      0.203500      0.083100     Biso  1.000000 H
   H13        1.0     0.836380      0.703500      0.057960     Biso  1.000000 H
   H14        1.0     0.134260      0.203500      0.367100     Biso  1.000000 H
   H15        1.0     0.846170      0.870170      0.199970     Biso  1.000000 H
   H16        1.0     0.114700      0.870170      0.083100     Biso  1.000000 H
   H17        1.0     0.855950      0.036830      0.341950     Biso  1.000000 H
   H18        1.0     0.124480      0.036830      0.225110     Biso  1.000000 H
   H19        1.0     0.179500      0.536830      0.199970     Biso  1.000000 H
   H20        1.0     0.448030      0.536830      0.083100     Biso  1.000000 H
   H21        1.0     0.189290      0.703500      0.341950     Biso  1.000000 H
   H22        1.0     0.457810      0.703500      0.225110     Biso  1.000000 H
   H23        1.0     0.169720      0.370170      0.057960     Biso  1.000000 H
   H24        1.0     0.467600      0.870170      0.367100     Biso  1.000000 H
   H25        1.0     0.189290      0.370170      0.341950     Biso  1.000000 H
   H26        1.0     0.457810      0.370170      0.225110     Biso  1.000000 H
   H27        1.0     0.169720      0.036830      0.057960     Biso  1.000000 H
   H28        1.0     0.467600      0.536830      0.367100     Biso  1.000000 H
   H29        1.0     0.179500      0.203500      0.199970     Biso  1.000000 H
   H30        1.0     0.448030      0.203500      0.083100     Biso  1.000000 H
   H31        1.0     0.169720      0.703500      0.057960     Biso  1.000000 H
   H32        1.0     0.467600      0.203500      0.367100     Biso  1.000000 H
   H33        1.0     0.179500      0.870170      0.199970     Biso  1.000000 H
   H34        1.0     0.448030      0.870170      0.083100     Biso  1.000000 H
   H35        1.0     0.189290      0.036830      0.341950     Biso  1.000000 H
   H36        1.0     0.457810      0.036830      0.225110     Biso  1.000000 H
   H37        1.0     0.512830      0.536830      0.199970     Biso  1.000000 H
   H38        1.0     0.781360      0.536830      0.083100     Biso  1.000000 H
   H39        1.0     0.522620      0.703500      0.341950     Biso  1.000000 H
   H40        1.0     0.791150      0.703500      0.225110     Biso  1.000000 H
   H41        1.0     0.503050      0.370170      0.057960     Biso  1.000000 H
   H42        1.0     0.800930      0.870170      0.367100     Biso  1.000000 H
   H43        1.0     0.522620      0.370170      0.341950     Biso  1.000000 H
   H44        1.0     0.791150      0.370170      0.225110     Biso  1.000000 H
   H45        1.0     0.503050      0.036830      0.057960     Biso  1.000000 H
   H46        1.0     0.800930      0.536830      0.367100     Biso  1.000000 H
   H47        1.0     0.512830      0.203500      0.199970     Biso  1.000000 H
   H48        1.0     0.781360      0.203500      0.083100     Biso  1.000000 H
   H49        1.0     0.503050      0.703500      0.057960     Biso  1.000000 H
   H50        1.0     0.800930      0.203500      0.367100     Biso  1.000000 H
   H51        1.0     0.512830      0.870170      0.199970     Biso  1.000000 H
   H52        1.0     0.781360      0.870170      0.083100     Biso  1.000000 H
   H53        1.0     0.522620      0.036830      0.341950     Biso  1.000000 H
   H54        1.0     0.791150      0.036830      0.225110     Biso  1.000000 H
   H55        1.0     0.359763      0.551383      0.705869     Biso  1.000000 H
   O1         1.0     0.910890      0.511840      0.193750     Biso  1.000000 O
   O2         1.0     0.049980      0.511840      0.089290     Biso  1.000000 O
   O3         1.0     0.920670      0.678510      0.335760     Biso  1.000000 O
   O4         1.0     0.059760      0.678510      0.231310     Biso  1.000000 O
   O5         1.0     0.901100      0.345170      0.051770     Biso  1.000000 O
   O6         1.0     0.069550      0.845170      0.373320     Biso  1.000000 O
   O7         1.0     0.920670      0.345170      0.335760     Biso  1.000000 O
   O8         1.0     0.059760      0.345170      0.231310     Biso  1.000000 O
   O9         1.0     0.901100      0.011840      0.051770     Biso  1.000000 O
   O10        1.0     0.069550      0.511840      0.373320     Biso  1.000000 O
   O11        1.0     0.910890      0.178510      0.193750     Biso  1.000000 O
   O12        1.0     0.049980      0.178510      0.089290     Biso  1.000000 O
   O13        1.0     0.901100      0.678510      0.051770     Biso  1.000000 O
   O14        1.0     0.069550      0.178510      0.373320     Biso  1.000000 O
   O15        1.0     0.910890      0.845170      0.193750     Biso  1.000000 O
   O16        1.0     0.049980      0.845170      0.089290     Biso  1.000000 O
   O17        1.0     0.920670      0.011840      0.335760     Biso  1.000000 O
   O18        1.0     0.059760      0.011840      0.231310     Biso  1.000000 O
   O19        1.0     0.244220      0.511840      0.193750     Biso  1.000000 O
   O20        1.0     0.383310      0.511840      0.089290     Biso  1.000000 O
   O21        1.0     0.254000      0.678510      0.335760     Biso  1.000000 O
   O22        1.0     0.393090      0.678510      0.231310     Biso  1.000000 O
   O23        1.0     0.234440      0.345170      0.051770     Biso  1.000000 O
   O24        1.0     0.402880      0.845170      0.373320     Biso  1.000000 O
   O25        1.0     0.254000      0.345170      0.335760     Biso  1.000000 O
   O26        1.0     0.393090      0.345170      0.231310     Biso  1.000000 O
   O27        1.0     0.234440      0.011840      0.051770     Biso  1.000000 O
   O28        1.0     0.402880      0.511840      0.373320     Biso  1.000000 O
   O29        1.0     0.244220      0.178510      0.193750     Biso  1.000000 O
   O30        1.0     0.383310      0.178510      0.089290     Biso  1.000000 O
   O31        1.0     0.234440      0.678510      0.051770     Biso  1.000000 O
   O32        1.0     0.402880      0.178510      0.373320     Biso  1.000000 O
   O33        1.0     0.244220      0.845170      0.193750     Biso  1.000000 O
   O34        1.0     0.383310      0.845170      0.089290     Biso  1.000000 O
   O35        1.0     0.254000      0.011840      0.335760     Biso  1.000000 O
   O36        1.0     0.393090      0.011840      0.231310     Biso  1.000000 O
   O37        1.0     0.577550      0.511840      0.193750     Biso  1.000000 O
   O38        1.0     0.716640      0.511840      0.089290     Biso  1.000000 O
   O39        1.0     0.587340      0.678510      0.335760     Biso  1.000000 O
   O40        1.0     0.726430      0.678510      0.231310     Biso  1.000000 O
   O41        1.0     0.567770      0.345170      0.051770     Biso  1.000000 O
   O42        1.0     0.736210      0.845170      0.373320     Biso  1.000000 O
   O43        1.0     0.587340      0.345170      0.335760     Biso  1.000000 O
   O44        1.0     0.726430      0.345170      0.231310     Biso  1.000000 O
   O45        1.0     0.567770      0.011840      0.051770     Biso  1.000000 O
   O46        1.0     0.736210      0.511840      0.373320     Biso  1.000000 O
   O47        1.0     0.577550      0.178510      0.193750     Biso  1.000000 O
   O48        1.0     0.716640      0.178510      0.089290     Biso  1.000000 O
   O49        1.0     0.567770      0.678510      0.051770     Biso  1.000000 O
   O50        1.0     0.736210      0.178510      0.373320     Biso  1.000000 O
   O51        1.0     0.577550      0.845170      0.193750     Biso  1.000000 O
   O52        1.0     0.716640      0.845170      0.089290     Biso  1.000000 O
   O53        1.0     0.587340      0.011840      0.335760     Biso  1.000000 O
   O54        1.0     0.726430      0.011840      0.231310     Biso  1.000000 O
   O55        1.0     0.306209      0.379612      0.521638     Biso  1.000000 O
   O56        1.0     0.446799      0.495746      0.568233     Biso  1.000000 O
   O57        1.0     0.316939      0.633511      0.522603     Biso  1.000000 O
   O58        1.0     0.289889      0.492037      0.627591     Biso  1.000000 O
   O59        1.0     0.320895      0.603975      0.673391     Biso  1.000000 O
   S1         1.0     0.348887      0.502579      0.555855     Biso  1.000000 S
