# Supplementary material for: Overcoming the permeability-selectivity challenge in water purification using two-dimensional cobalt-functionalized vermiculite membrane
Source: Nat Commun. 2024 Jan 9;15:391. doi: 10.1038/s41467-024-44699-0 (PMC10776859; doi:10.1038/s41467-024-44699-0)
Supplement: Supplementary file 6 — Source Data [file 41467_2024_44699_MOESM6_ESM.zip › DFT-Co3O4_111-PMS-1.21 nm-opt.cif]

#======================================================================

# CRYSTAL DATA

#----------------------------------------------------------------------

data_VESTA_phase_1


_chemical_name_common                  'Co3O4_111-PMS-2-12.1                  '
_cell_length_a                         15.71520
_cell_length_b                         15.72620
_cell_length_c                         16.49800
_cell_angle_alpha                      90
_cell_angle_beta                       90
_cell_angle_gamma                      69.02730
_space_group_name_H-M_alt              'P 1'
_space_group_IT_number                 1

loop_
_space_group_symop_operation_xyz
   'x, y, z'

loop_
   _atom_site_label
   _atom_site_occupancy
   _atom_site_fract_x
   _atom_site_fract_y
   _atom_site_fract_z
   _atom_site_adp_type
   _atom_site_B_iso_or_equiv
   _atom_site_type_symbol
   Co1        1.0     0.971350      0.295990      0.085620     Biso  1.000000 Co
   Co2        1.0     0.235220      0.221550      0.285770     Biso  1.000000 Co
   Co3        1.0     0.036800      0.209600      0.276460     Biso  1.000000 Co
   Co4        1.0     0.043260      0.060670      0.165140     Biso  1.000000 Co
   Co5        1.0     0.217680      0.016180      0.272570     Biso  1.000000 Co
   Co6        1.0     0.131180      0.130230      0.052460     Biso  1.000000 Co
   Co7        1.0     0.316680      0.326480      0.229060     Biso  1.000000 Co
   Co8        1.0     0.521560      0.200490      0.269630     Biso  1.000000 Co
   Co9        1.0     0.324980      0.158210      0.095230     Biso  1.000000 Co
   Co10       1.0     0.401120      0.067820      0.275200     Biso  1.000000 Co
   Co11       1.0     0.493660      0.990620      0.092920     Biso  1.000000 Co
   Co12       1.0     0.515860      0.178770      0.084770     Biso  1.000000 Co
   Co13       1.0     0.656720      0.348140      0.071320     Biso  1.000000 Co
   Co14       1.0     0.836270      0.176470      0.092720     Biso  1.000000 Co
   Co15       1.0     0.677180      0.187180      0.176350     Biso  1.000000 Co
   Co16       1.0     0.683220      0.024360      0.067620     Biso  1.000000 Co
   Co17       1.0     0.846400      0.021980      0.183330     Biso  1.000000 Co
   Co18       1.0     0.855010      0.176220      0.276380     Biso  1.000000 Co
   Co19       1.0     0.986330      0.660160      0.224110     Biso  1.000000 Co
   Co20       1.0     0.193800      0.533210      0.286750     Biso  1.000000 Co
   Co21       1.0     0.993040      0.495300      0.096460     Biso  1.000000 Co
   Co22       1.0     0.073030      0.401570      0.276260     Biso  1.000000 Co
   Co23       1.0     0.166600      0.324180      0.095270     Biso  1.000000 Co
   Co24       1.0     0.167350      0.499730      0.118900     Biso  1.000000 Co
   Co25       1.0     0.321190      0.681630      0.079490     Biso  1.000000 Co
   Co26       1.0     0.503540      0.509850      0.087770     Biso  1.000000 Co
   Co27       1.0     0.343420      0.519490      0.181820     Biso  1.000000 Co
   Co28       1.0     0.360150      0.345860      0.075460     Biso  1.000000 Co
   Co29       1.0     0.509640      0.354010      0.178810     Biso  1.000000 Co
   Co30       1.0     0.525340      0.502030      0.276510     Biso  1.000000 Co
   Co31       1.0     0.637930      0.628360      0.078630     Biso  1.000000 Co
   Co32       1.0     0.897840      0.564980      0.287130     Biso  1.000000 Co
   Co33       1.0     0.713270      0.533800      0.259900     Biso  1.000000 Co
   Co34       1.0     0.699260      0.363230      0.233270     Biso  1.000000 Co
   Co35       1.0     0.880350      0.369160      0.258300     Biso  1.000000 Co
   Co36       1.0     0.796350      0.462750      0.075790     Biso  1.000000 Co
   Co37       1.0     0.013800      0.968970      0.058690     Biso  1.000000 Co
   Co38       1.0     0.163980      0.842340      0.084550     Biso  1.000000 Co
   Co39       1.0     0.012870      0.855020      0.186930     Biso  1.000000 Co
   Co40       1.0     0.022250      0.687230      0.070400     Biso  1.000000 Co
   Co41       1.0     0.178840      0.684600      0.185780     Biso  1.000000 Co
   Co42       1.0     0.206340      0.818990      0.279500     Biso  1.000000 Co
   Co43       1.0     0.299420      0.962100      0.083590     Biso  1.000000 Co
   Co44       1.0     0.572450      0.893080      0.283440     Biso  1.000000 Co
   Co45       1.0     0.382730      0.870850      0.259660     Biso  1.000000 Co
   Co46       1.0     0.377190      0.691390      0.235150     Biso  1.000000 Co
   Co47       1.0     0.549500      0.698560      0.256650     Biso  1.000000 Co
   Co48       1.0     0.462890      0.793170      0.074510     Biso  1.000000 Co
   Co49       1.0     0.652690      0.994100      0.216320     Biso  1.000000 Co
   Co50       1.0     0.857390      0.866940      0.280330     Biso  1.000000 Co
   Co51       1.0     0.660010      0.826340      0.092150     Biso  1.000000 Co
   Co52       1.0     0.739400      0.732560      0.271190     Biso  1.000000 Co
   Co53       1.0     0.831500      0.660440      0.093350     Biso  1.000000 Co
   Co54       1.0     0.839620      0.845850      0.108760     Biso  1.000000 Co
   O1         1.0     0.111200      0.274730      0.299690     Biso  1.000000 O
   O2         1.0     0.095940      0.256630      0.059460     Biso  1.000000 O
   O3         1.0     0.059050      0.063070      0.047350     Biso  1.000000 O
   O4         1.0     0.278160      0.095920      0.298720     Biso  1.000000 O
   O5         1.0     0.114410      0.102910      0.231780     Biso  1.000000 O
   O6         1.0     0.293220      0.290010      0.325140     Biso  1.000000 O
   O7         1.0     0.254220      0.090500      0.058440     Biso  1.000000 O
   O8         1.0     0.253470      0.247310      0.169770     Biso  1.000000 O
   O9         1.0     0.395840      0.220780      0.048560     Biso  1.000000 O
   O10        1.0     0.436830      0.281340      0.189400     Biso  1.000000 O
   O11        1.0     0.409590      0.072800      0.162040     Biso  1.000000 O
   O12        1.0     0.558030      0.059980      0.045040     Biso  1.000000 O
   O13        1.0     0.464060      0.134480      0.308860     Biso  1.000000 O
   O14        1.0     0.584560      0.264770      0.097040     Biso  1.000000 O
   O15        1.0     0.600030      0.117920      0.187830     Biso  1.000000 O
   O16        1.0     0.596610      0.272210      0.252450     Biso  1.000000 O
   O17        1.0     0.737590      0.267530      0.154230     Biso  1.000000 O
   O18        1.0     0.803680      0.304660      0.289830     Biso  1.000000 O
   O19        1.0     0.769390      0.120280      0.251940     Biso  1.000000 O
   O20        1.0     0.914210      0.102690      0.182340     Biso  1.000000 O
   O21        1.0     0.758180      0.095870      0.099780     Biso  1.000000 O
   O22        1.0     0.965830      0.285990      0.196080     Biso  1.000000 O
   O23        1.0     0.954570      0.175970      0.324130     Biso  1.000000 O
   O24        1.0     0.899880      0.236230      0.046510     Biso  1.000000 O
   O25        1.0     0.061400      0.564500      0.054500     Biso  1.000000 O
   O26        1.0     0.112490      0.605740      0.203380     Biso  1.000000 O
   O27        1.0     0.088640      0.417640      0.164950     Biso  1.000000 O
   O28        1.0     0.233597      0.396272      0.056893     Biso  1.000000 O
   O29        1.0     0.133440      0.467190      0.321610     Biso  1.000000 O
   O30        1.0     0.252470      0.597350      0.107390     Biso  1.000000 O
   O31        1.0     0.265700      0.451500      0.202970     Biso  1.000000 O
   O32        1.0     0.264980      0.604100      0.260450     Biso  1.000000 O
   O33        1.0     0.408390      0.595630      0.156450     Biso  1.000000 O
   O34        1.0     0.483950      0.627740      0.293110     Biso  1.000000 O
   O35        1.0     0.440430      0.446970      0.252750     Biso  1.000000 O
   O36        1.0     0.586390      0.423970      0.166010     Biso  1.000000 O
   O37        1.0     0.420720      0.431960      0.101180     Biso  1.000000 O
   O38        1.0     0.633930      0.618050      0.189900     Biso  1.000000 O
   O39        1.0     0.647530      0.465950      0.303220     Biso  1.000000 O
   O40        1.0     0.561880      0.573010      0.041260     Biso  1.000000 O
   O41        1.0     0.774230      0.606670      0.298510     Biso  1.000000 O
   O42        1.0     0.766010      0.587450      0.062660     Biso  1.000000 O
   O43        1.0     0.725780      0.405890      0.036800     Biso  1.000000 O
   O44        1.0     0.946750      0.437790      0.294450     Biso  1.000000 O
   O45        1.0     0.786830      0.444780      0.188590     Biso  1.000000 O
   O46        1.0     0.962670      0.627750      0.322710     Biso  1.000000 O
   O47        1.0     0.926340      0.423710      0.067600     Biso  1.000000 O
   O48        1.0     0.919760      0.586630      0.168360     Biso  1.000000 O
   O49        1.0     0.079740      0.928790      0.160700     Biso  1.000000 O
   O50        1.0     0.174790      0.933340      0.309450     Biso  1.000000 O
   O51        1.0     0.107830      0.784330      0.257740     Biso  1.000000 O
   O52        1.0     0.253050      0.756860      0.172060     Biso  1.000000 O
   O53        1.0     0.090870      0.761260      0.105760     Biso  1.000000 O
   O54        1.0     0.296570      0.951220      0.194440     Biso  1.000000 O
   O55        1.0     0.327500      0.793730      0.303130     Biso  1.000000 O
   O56        1.0     0.229760      0.900990      0.044650     Biso  1.000000 O
   O57        1.0     0.447900      0.939230      0.296490     Biso  1.000000 O
   O58        1.0     0.427540      0.918230      0.060250     Biso  1.000000 O
   O59        1.0     0.390110      0.736640      0.039150     Biso  1.000000 O
   O60        1.0     0.612000      0.769570      0.293950     Biso  1.000000 O
   O61        1.0     0.456690      0.778150      0.188130     Biso  1.000000 O
   O62        1.0     0.626620      0.966990      0.316450     Biso  1.000000 O
   O63        1.0     0.592550      0.755380      0.058960     Biso  1.000000 O
   O64        1.0     0.586860      0.917310      0.164350     Biso  1.000000 O
   O65        1.0     0.726620      0.901320      0.051580     Biso  1.000000 O
   O66        1.0     0.779860      0.940920      0.196980     Biso  1.000000 O
   O67        1.0     0.749180      0.749350      0.159640     Biso  1.000000 O
   O68        1.0     0.895440      0.734400      0.054820     Biso  1.000000 O
   O69        1.0     0.797150      0.800900      0.315050     Biso  1.000000 O
   O70        1.0     0.923180      0.928100      0.104330     Biso  1.000000 O
   O71        1.0     0.936540      0.785450      0.202200     Biso  1.000000 O
   O72        1.0     0.926540      0.938390      0.259210     Biso  1.000000 O
   O73        1.0     0.296040      0.482539      0.380109     Biso  1.000000 O
   O74        1.0     0.435860      0.345066      0.384846     Biso  1.000000 O
   O75        1.0     0.447450      0.499043      0.397391     Biso  1.000000 O
   O76        1.0     0.388325      0.441812      0.506834     Biso  1.000000 O
   O77        1.0     0.345958      0.377522      0.533999     Biso  1.000000 O
   S1         1.0     0.392300      0.441031      0.405982     Biso  1.000000 S
   H1         1.0     0.387950      0.320448      0.509808     Biso  1.000000 H
