# Supplementary material for: Overcoming the permeability-selectivity challenge in water purification using two-dimensional cobalt-functionalized vermiculite membrane
Source: Nat Commun. 2024 Jan 9;15:391. doi: 10.1038/s41467-024-44699-0 (PMC10776859; doi:10.1038/s41467-024-44699-0)
Supplement: Supplementary file 6 — Source Data [file 41467_2024_44699_MOESM6_ESM.zip › MD-Co-vermiculite-initial state.cif]

data_vermite\Co\initial\state
_audit_creation_date              2023-12-21
_audit_creation_method            'Materials Studio'
_symmetry_space_group_name_H-M    'P1'
_symmetry_Int_Tables_number       1
_symmetry_cell_setting            triclinic
loop_
_symmetry_equiv_pos_as_xyz
  x,y,z
_cell_length_a                    42.7335
_cell_length_b                    21.3200
_cell_length_c                    38.5887
_cell_angle_alpha                 90.0000
_cell_angle_beta                  90.0000
_cell_angle_gamma                 90.0000
loop_
_atom_site_label
_atom_site_type_symbol
_atom_site_fract_x
_atom_site_fract_y
_atom_site_fract_z
_atom_site_U_iso_or_equiv
_atom_site_adp_type
_atom_site_occupancy
S1     S     0.38887   0.89898   0.07166   0.00000  Uiso   1.00
O2     O     0.35507   0.89024   0.04002   0.00000  Uiso   1.00
O3     O     0.32871   0.93029   0.05137   0.00000  Uiso   1.00
O4     O     0.37549   0.87436   0.11662   0.00000  Uiso   1.00
O5     O     0.42270   0.84728   0.05729   0.00000  Uiso   1.00
O6     O     0.40216   0.98403   0.07274   0.00000  Uiso   1.00
H7     H     0.32120   0.91595   0.07775   0.00000  Uiso   1.00
S8     S     0.19869   0.43891   0.10862   0.00000  Uiso   1.00
O9     O     0.15922   0.42030   0.08837   0.00000  Uiso   1.00
O10    O     0.13696   0.40062   0.11568   0.00000  Uiso   1.00
O11    O     0.19384   0.50444   0.14157   0.00000  Uiso   1.00
O12    O     0.21465   0.36629   0.13106   0.00000  Uiso   1.00
O13    O     0.22710   0.46476   0.07350   0.00000  Uiso   1.00
H14    H     0.11382   0.39059   0.10384   0.00000  Uiso   1.00
S15    S     0.58810   0.95439   0.09026   0.00000  Uiso   1.00
O16    O     0.61372   0.90178   0.06239   0.00000  Uiso   1.00
O17    O     0.62092   0.84345   0.08161   0.00000  Uiso   1.00
O18    O     0.61116   0.98778   0.12813   0.00000  Uiso   1.00
O19    O     0.57268   1.02194   0.06303   0.00000  Uiso   1.00
O20    O     0.55438   0.90523   0.10736   0.00000  Uiso   1.00
H21    H     0.63196   0.85532   0.10680   0.00000  Uiso   1.00
S22    S     0.54119   0.51563   0.10694   0.00000  Uiso   1.00
O23    O     0.51286   0.58428   0.10507   0.00000  Uiso   1.00
O24    O     0.48385   0.56482   0.08711   0.00000  Uiso   1.00
O25    O     0.55091   0.48833   0.06132   0.00000  Uiso   1.00
O26    O     0.57851   0.54162   0.12956   0.00000  Uiso   1.00
O27    O     0.52264   0.44827   0.13181   0.00000  Uiso   1.00
H28    H     0.47296   0.52523   0.10137   0.00000  Uiso   1.00
N29    N     0.57643   0.70196   0.06041   0.00000  Uiso   1.00
C30    C     0.57223   0.76460   0.04273   0.00000  Uiso   1.00
C31    C     0.54581   0.66670   0.05860   0.00000  Uiso   1.00
C32    C     0.60177   0.66440   0.04254   0.00000  Uiso   1.00
C33    C     0.63379   0.69790   0.04419   0.00000  Uiso   1.00
C34    C     0.64477   0.74935   0.01917   0.00000  Uiso   1.00
C35    C     0.67880   0.76452   0.02820   0.00000  Uiso   1.00
C36    C     0.68847   0.72182   0.05851   0.00000  Uiso   1.00
O37    O     0.66070   0.68039   0.06820   0.00000  Uiso   1.00
C38    C     0.71695   0.73416   0.08233   0.00000  Uiso   1.00
S39    S     0.75133   0.68398   0.08078   0.00000  Uiso   1.00
C40    C     0.78448   0.70505   0.05368   0.00000  Uiso   1.00
C41    C     0.81399   0.68030   0.07250   0.00000  Uiso   1.00
N42    N     0.84449   0.68286   0.05250   0.00000  Uiso   1.00
C43    C     0.87485   0.69916   0.07078   0.00000  Uiso   1.00
N44    N     0.87355   0.73266   0.10538   0.00000  Uiso   1.00
C45    C     0.90205   0.73717   0.12837   0.00000  Uiso   1.00
C46    C     0.90605   0.67553   0.05496   0.00000  Uiso   1.00
N47    N     0.93787   0.69751   0.06744   0.00000  Uiso   1.00
O48    O     0.94177   0.75837   0.08530   0.00000  Uiso   1.00
O49    O     0.96592   0.65943   0.05931   0.00000  Uiso   1.00
H50    H     0.55318   0.79242   0.05658   0.00000  Uiso   1.00
H51    H     0.56510   0.75670   0.01460   0.00000  Uiso   1.00
H52    H     0.59517   0.79183   0.04362   0.00000  Uiso   1.00
H53    H     0.54874   0.61873   0.07122   0.00000  Uiso   1.00
H54    H     0.53877   0.66031   0.03033   0.00000  Uiso   1.00
H55    H     0.52684   0.69422   0.07275   0.00000  Uiso   1.00
H56    H     0.59490   0.65724   0.01427   0.00000  Uiso   1.00
H57    H     0.60382   0.61670   0.05569   0.00000  Uiso   1.00
H58    H     0.63015   0.77241  -0.00201   0.00000  Uiso   1.00
H59    H     0.69371   0.80295   0.01599   0.00000  Uiso   1.00
H60    H     0.70744   0.72920   0.10979   0.00000  Uiso   1.00
H61    H     0.72482   0.78488   0.07896   0.00000  Uiso   1.00
H62    H     0.78641   0.75808   0.05059   0.00000  Uiso   1.00
H63    H     0.78176   0.68195   0.02720   0.00000  Uiso   1.00
H64    H     0.80967   0.62869   0.07856   0.00000  Uiso   1.00
H65    H     0.81687   0.70657   0.09804   0.00000  Uiso   1.00
H66    H     0.84487   0.66945   0.02471   0.00000  Uiso   1.00
H67    H     0.85063   0.74932   0.11531   0.00000  Uiso   1.00
H68    H     0.89473   0.73132   0.15659   0.00000  Uiso   1.00
H69    H     0.91345   0.78511   0.12489   0.00000  Uiso   1.00
H70    H     0.91942   0.69873   0.12116   0.00000  Uiso   1.00
H71    H     0.90504   0.63888   0.03347   0.00000  Uiso   1.00
O72    O     0.77188   0.17425   0.08359   0.00000  Uiso   1.00
H73    H     0.75657   0.14743   0.10149   0.00000  Uiso   1.00
H74    H     0.76200   0.22182   0.07947   0.00000  Uiso   1.00
O75    O     0.96557   0.60521   0.13475   0.00000  Uiso   1.00
H76    H     0.96470   0.57978   0.10966   0.00000  Uiso   1.00
H77    H     0.98310   0.64352   0.13310   0.00000  Uiso   1.00
O78    O     0.38923   0.09011   0.10419   0.00000  Uiso   1.00
H79    H     0.41359   0.10800   0.10561   0.00000  Uiso   1.00
H80    H     0.38949   0.03805   0.10464   0.00000  Uiso   1.00
O81    O     0.11161   0.95249   0.07619   0.00000  Uiso   1.00
H82    H     0.10719   0.90121   0.07707   0.00000  Uiso   1.00
H83    H     0.08900   0.97778   0.07389   0.00000  Uiso   1.00
O84    O     0.54291   0.25659   0.07269   0.00000  Uiso   1.00
H85    H     0.51923   0.27724   0.06963   0.00000  Uiso   1.00
H86    H     0.54075   0.20616   0.07943   0.00000  Uiso   1.00
O87    O     0.35589   0.38045   0.09531   0.00000  Uiso   1.00
H88    H     0.37961   0.39724   0.08815   0.00000  Uiso   1.00
H89    H     0.33866   0.41864   0.09107   0.00000  Uiso   1.00
O90    O     0.30991   0.42337   0.04619   0.00000  Uiso   1.00
H91    H     0.29731   0.42395   0.07135   0.00000  Uiso   1.00
H92    H     0.33536   0.42939   0.05089   0.00000  Uiso   1.00
O93    O     0.76539   0.49688   0.10511   0.00000  Uiso   1.00
H94    H     0.73942   0.49573   0.10526   0.00000  Uiso   1.00
H95    H     0.77350   0.54634   0.10463   0.00000  Uiso   1.00
O96    O     0.89731   0.94893   0.08434   0.00000  Uiso   1.00
H97    H     0.88855   0.90001   0.08264   0.00000  Uiso   1.00
H98    H     0.92327   0.94861   0.08518   0.00000  Uiso   1.00
O99    O     0.44114   0.20779   0.11726   0.00000  Uiso   1.00
H100   H     0.46486   0.18670   0.11855   0.00000  Uiso   1.00
H101   H     0.42330   0.16996   0.11672   0.00000  Uiso   1.00
O102   O     0.77731   0.04404   0.11389   0.00000  Uiso   1.00
H103   H     0.79888   0.01632   0.11866   0.00000  Uiso   1.00
H104   H     0.75650   0.01521   0.12039   0.00000  Uiso   1.00
O105   O     0.23909   0.18746   0.06986   0.00000  Uiso   1.00
H106   H     0.21610   0.20949   0.07545   0.00000  Uiso   1.00
H107   H     0.23580   0.13651   0.06520   0.00000  Uiso   1.00
O108   O     0.78605   0.34662   0.07137   0.00000  Uiso   1.00
H109   H     0.77515   0.29963   0.07421   0.00000  Uiso   1.00
H110   H     0.81149   0.34322   0.07688   0.00000  Uiso   1.00
O111   O     0.08183   0.46675   0.08199   0.00000  Uiso   1.00
H112   H     0.09832   0.46973   0.10417   0.00000  Uiso   1.00
H113   H     0.05753   0.46191   0.09181   0.00000  Uiso   1.00
O114   O     0.06687   0.73982   0.06434   0.00000  Uiso   1.00
H115   H     0.04829   0.77507   0.06931   0.00000  Uiso   1.00
H116   H     0.05680   0.69195   0.06618   0.00000  Uiso   1.00
O117   O     0.85204   0.33639   0.12505   0.00000  Uiso   1.00
H118   H     0.83353   0.33188   0.10502   0.00000  Uiso   1.00
H119   H     0.86025   0.38576   0.12602   0.00000  Uiso   1.00
O120   O     0.60191   0.41647   0.13074   0.00000  Uiso   1.00
H121   H     0.62151   0.38630   0.12187   0.00000  Uiso   1.00
H122   H     0.58200   0.41214   0.11242   0.00000  Uiso   1.00
O123   O     0.93945   0.13565   0.06737   0.00000  Uiso   1.00
H124   H     0.91700   0.16181   0.06667   0.00000  Uiso   1.00
H125   H     0.95926   0.16930   0.06684   0.00000  Uiso   1.00
O126   O     0.02705   0.44008   0.04342   0.00000  Uiso   1.00
H127   H     0.03809   0.41807   0.06645   0.00000  Uiso   1.00
H128   H     0.00121   0.43894   0.04628   0.00000  Uiso   1.00
O129   O     0.89707   0.04700   0.09971   0.00000  Uiso   1.00
H130   H     0.89111  -0.00335   0.10291   0.00000  Uiso   1.00
H131   H     0.92274   0.05205   0.09634   0.00000  Uiso   1.00
O132   O     0.62323   0.27245   0.10224   0.00000  Uiso   1.00
H133   H     0.63973   0.31262   0.10134   0.00000  Uiso   1.00
H134   H     0.59883   0.29021   0.10118   0.00000  Uiso   1.00
O135   O     0.71892   1.01065   0.07099   0.00000  Uiso   1.00
H136   H     0.73837   0.97714   0.06648   0.00000  Uiso   1.00
H137   H     0.69651   0.98903   0.06268   0.00000  Uiso   1.00
O138   O     0.19418   0.93670   0.09474   0.00000  Uiso   1.00
H139   H     0.17060   0.95786   0.09169   0.00000  Uiso   1.00
H140   H     0.19185   0.88522   0.09815   0.00000  Uiso   1.00
O141   O     0.11793   0.25981   0.11740   0.00000  Uiso   1.00
H142   H     0.14209   0.27877   0.11594   0.00000  Uiso   1.00
H143   H     0.10092   0.29879   0.11443   0.00000  Uiso   1.00
O144   O     0.83605   0.43401   0.08008   0.00000  Uiso   1.00
H145   H     0.83270   0.48276   0.08947   0.00000  Uiso   1.00
H146   H     0.85826   0.41494   0.09062   0.00000  Uiso   1.00
O147   O     0.55072   0.57220   0.00883   0.00000  Uiso   1.00
H148   H     0.56162   0.58148   0.03444   0.00000  Uiso   1.00
H149   H     0.54257   0.52280   0.00781   0.00000  Uiso   1.00
O150   O     0.02346   0.20879   0.08300   0.00000  Uiso   1.00
H151   H     0.00259   0.23962   0.08126   0.00000  Uiso   1.00
H152   H     0.01602   0.15898   0.08159   0.00000  Uiso   1.00
O153   O     0.27201   0.63878   0.07339   0.00000  Uiso   1.00
H154   H     0.28529   0.59681   0.08195   0.00000  Uiso   1.00
H155   H     0.28858   0.67527   0.06422   0.00000  Uiso   1.00
O156   O     0.51644   0.99745   0.12910   0.00000  Uiso   1.00
H157   H     0.54098   1.01279   0.12498   0.00000  Uiso   1.00
H158   H     0.51617   0.94729   0.13682   0.00000  Uiso   1.00
O159   O     0.04004   0.88498   0.11039   0.00000  Uiso   1.00
H160   H     0.05648   0.84697   0.10297   0.00000  Uiso   1.00
H161   H     0.01579   0.86634   0.11077   0.00000  Uiso   1.00
Mg162  Mg    0.13218   0.14858   0.54034   0.01520  Uiso   1.00
O163   O     0.16291   0.22865   0.45529   0.01773  Uiso   1.00
O164   O     0.16159   0.23370   0.53868   0.01773  Uiso   1.00
O165   O     0.16185   0.23436   0.62309   0.01773  Uiso   1.00
Si166  Si    0.21428   0.26633   0.97392   0.01013  Uiso   1.00
Si167  Si    0.20616   0.23338   0.54225   0.01013  Uiso   1.00
O168   O     0.22074   0.14886   0.54554   0.01520  Uiso   1.00
O169   O     0.22136   0.15242   0.70705   0.01520  Uiso   1.00
O170   O     0.22347   0.27333   0.50231   0.02406  Uiso   1.00
Mg171  Mg    0.13223   0.27533   0.66503   0.01520  Uiso   1.00
O172   O     0.16199   0.35943   0.57974   0.01773  Uiso   1.00
O173   O     0.16247   0.35920   0.66426   0.01773  Uiso   1.00
O174   O     0.16006   0.36002   0.49454   0.01773  Uiso   1.00
Al175  Al    0.20528   0.35940   0.58258   0.01013  Uiso   1.00
Si176  Si    0.20705   0.35985   0.66440   0.01013  Uiso   1.00
O177   O     0.22163   0.27549   0.66752   0.01520  Uiso   1.00
O178   O     0.21910   0.27719   0.58299   0.01520  Uiso   1.00
O179   O     0.22085   0.39793   0.62216   0.02406  Uiso   1.00
H180   H     0.07602   0.19348   0.66533   0.00000  Uiso   1.00
H181   H     0.07621   0.31807   0.53932   0.00000  Uiso   1.00
Mg182  Mg    0.13198   0.14988   0.62420   0.01520  Uiso   1.00
O183   O     0.10302   0.31605   0.45328   0.01773  Uiso   1.00
O184   O     0.10252   0.31626   0.62276   0.01773  Uiso   1.00
O185   O     0.10208   0.31503   0.53804   0.01773  Uiso   1.00
Si186  Si    0.05903   0.32181   0.46272   0.01013  Uiso   1.00
Si187  Si    0.05791   0.32030   0.62419   0.01013  Uiso   1.00
O188   O     0.04356   0.40512   0.62261   0.01520  Uiso   1.00
O189   O     0.04198   0.40443   0.45964   0.01520  Uiso   1.00
O190   O     0.04305   0.27835   0.66484   0.02406  Uiso   1.00
Mg191  Mg    0.13184   0.27276   0.49579   0.01520  Uiso   1.00
O192   O     0.10224   0.19055   0.58177   0.01773  Uiso   1.00
O193   O     0.10194   0.18661   0.49739   0.01773  Uiso   1.00
O194   O     0.10197   0.19153   0.66562   0.01773  Uiso   1.00
Si195  Si    0.05768   0.19437   0.58428   0.01013  Uiso   1.00
Si196  Si    0.05819   0.19871   0.50529   0.01013  Uiso   1.00
O197   O     0.04709   0.28537   0.50595   0.01520  Uiso   1.00
O198   O     0.04287   0.27881   0.58370   0.01520  Uiso   1.00
O199   O     0.04199   0.15335   0.54401   0.02406  Uiso   1.00
H200   H     0.18597   0.35961   0.49248   0.00000  Uiso   1.00
H201   H     0.18782   0.23320   0.62330   0.00000  Uiso   1.00
Mg202  Mg    0.13043   0.15183   0.94039   0.01520  Uiso   1.00
Mg203  Mg    0.13203   0.27495   0.58067   0.01520  Uiso   1.00
Mg204  Mg    0.13161   0.40025   0.53785   0.01520  Uiso   1.00
O205   O     0.15909   0.47892   0.45343   0.01773  Uiso   1.00
O206   O     0.16146   0.48491   0.53729   0.01773  Uiso   1.00
O207   O     0.16248   0.48465   0.62175   0.01773  Uiso   1.00
Si208  Si    0.21913   0.00111   0.96552   0.01013  Uiso   1.00
Si209  Si    0.20744  -0.01474   0.54705   0.01013  Uiso   1.00
O210   O     0.22084   0.40014   0.54383   0.01520  Uiso   1.00
O211   O     0.22237   0.40150   0.70493   0.01520  Uiso   1.00
O212   O     0.22395   0.02794   0.50756   0.02406  Uiso   1.00
Mg213  Mg    0.13213   0.02396   0.66692   0.01520  Uiso   1.00
O214   O     0.16211   0.10878   0.58295   0.01773  Uiso   1.00
O215   O     0.16148   0.10939   0.66659   0.01773  Uiso   1.00
O216   O     0.16282   0.10653   0.49963   0.01773  Uiso   1.00
Al217  Al    0.20533   0.11145   0.58534   0.01013  Uiso   1.00
Si218  Si    0.20594   0.11507   0.66549   0.01013  Uiso   1.00
O219   O     0.22131   0.03168   0.66711   0.01520  Uiso   1.00
O220   O     0.21975   0.02977   0.58782   0.01520  Uiso   1.00
O221   O     0.21907   0.15572   0.62380   0.02406  Uiso   1.00
H222   H     0.07707   0.44268   0.66437   0.00000  Uiso   1.00
H223   H     0.07670   0.06526   0.54344   0.00000  Uiso   1.00
Mg224  Mg    0.13254   0.40025   0.62218   0.01520  Uiso   1.00
O225   O     0.10022   0.06454   0.46096   0.01773  Uiso   1.00
O226   O     0.10258   0.06458   0.62522   0.01773  Uiso   1.00
O227   O     0.10267   0.06428   0.54323   0.01773  Uiso   1.00
Si228  Si    0.03917   0.11267   0.95112   0.01013  Uiso   1.00
Si229  Si    0.05813   0.07098   0.62794   0.01013  Uiso   1.00
O230   O     0.04377   0.15569   0.62616   0.01520  Uiso   1.00
O231   O     0.01358   0.17984   0.93487   0.01520  Uiso   1.00
O232   O     0.04174   0.02932   0.66782   0.02406  Uiso   1.00
Mg233  Mg    0.13169   0.02292   0.50192   0.01520  Uiso   1.00
O234   O     0.10244   0.44108   0.58038   0.01773  Uiso   1.00
O235   O     0.10119   0.44138   0.49665   0.01773  Uiso   1.00
O236   O     0.10303   0.44092   0.66432   0.01773  Uiso   1.00
Si237  Si    0.05780   0.44489   0.58109   0.01013  Uiso   1.00
Si238  Si    0.05676   0.44705   0.49984   0.01013  Uiso   1.00
O239   O     0.04387   0.03476   0.51275   0.01520  Uiso   1.00
O240   O     0.04391   0.02704   0.58822   0.01520  Uiso   1.00
O241   O     0.04218   0.40450   0.54041   0.02406  Uiso   1.00
H242   H     0.18576   0.09533   0.51161   0.00000  Uiso   1.00
H243   H     0.18845   0.48319   0.62171   0.00000  Uiso   1.00
Mg244  Mg    0.12889   0.40052   0.45789   0.01520  Uiso   1.00
Mg245  Mg    0.13295   0.02267   0.58454   0.01520  Uiso   1.00
Mg246  Mg    0.13027   0.15015   0.79222   0.01520  Uiso   1.00
O247   O     0.16167   0.23405   0.70755   0.01773  Uiso   1.00
O248   O     0.16092   0.23360   0.79220   0.01773  Uiso   1.00
O249   O     0.15951   0.23380   0.87730   0.01773  Uiso   1.00
Si250  Si    0.20629   0.23630   0.70873   0.01013  Uiso   1.00
Si251  Si    0.20547   0.23438   0.79142   0.01013  Uiso   1.00
O252   O     0.21808   0.14864   0.79416   0.01520  Uiso   1.00
O253   O     0.22044   0.15400   0.47197   0.01520  Uiso   1.00
O254   O     0.22052   0.27534   0.75049   0.02406  Uiso   1.00
Mg255  Mg    0.12998   0.27937   0.91322   0.01520  Uiso   1.00
O256   O     0.16194   0.35894   0.83344   0.01773  Uiso   1.00
O257   O     0.15906   0.35850   0.91841   0.01773  Uiso   1.00
O258   O     0.16273   0.35855   0.74861   0.01773  Uiso   1.00
Al259  Al    0.20528   0.36069   0.83102   0.01013  Uiso   1.00
Si260  Si    0.20228   0.34838   0.90720   0.01013  Uiso   1.00
O261   O     0.23111   0.29531   0.93097   0.01520  Uiso   1.00
O262   O     0.22013   0.27910   0.83113   0.01520  Uiso   1.00
O263   O     0.21914   0.39888   0.87102   0.02406  Uiso   1.00
H264   H     0.07328   0.19917   0.92254   0.00000  Uiso   1.00
H265   H     0.07644   0.31979   0.79039   0.00000  Uiso   1.00
Mg266  Mg    0.12912   0.14941   0.87702   0.01520  Uiso   1.00
O267   O     0.10269   0.31655   0.70690   0.01773  Uiso   1.00
O268   O     0.10117   0.31797   0.87487   0.01773  Uiso   1.00
O269   O     0.10238   0.31703   0.79095   0.01773  Uiso   1.00
Si270  Si    0.05807   0.31900   0.70576   0.01013  Uiso   1.00
Si271  Si    0.05648   0.32330   0.87224   0.01013  Uiso   1.00
O272   O     0.04224   0.40779   0.86664   0.01520  Uiso   1.00
O273   O     0.04448   0.40409   0.70429   0.01520  Uiso   1.00
O274   O     0.03885   0.29031   0.91391   0.02406  Uiso   1.00
Mg275  Mg    0.13198   0.27527   0.74934   0.01520  Uiso   1.00
O276   O     0.10054   0.19213   0.83415   0.01773  Uiso   1.00
O277   O     0.10137   0.19197   0.74964   0.01773  Uiso   1.00
O278   O     0.09874   0.20400   0.91783   0.01773  Uiso   1.00
Si279  Si    0.05589   0.19206   0.83230   0.01013  Uiso   1.00
Si280  Si    0.05677   0.19617   0.74975   0.01013  Uiso   1.00
O281   O     0.04271   0.28110   0.74733   0.01520  Uiso   1.00
O282   O     0.04174   0.27708   0.83303   0.01520  Uiso   1.00
O283   O     0.04146   0.15429   0.79023   0.02406  Uiso   1.00
H284   H     0.18869   0.35656   0.74885   0.00000  Uiso   1.00
H285   H     0.18543   0.23125   0.87837   0.00000  Uiso   1.00
Mg286  Mg    0.13133   0.15033   0.70799   0.01520  Uiso   1.00
Mg287  Mg    0.13115   0.27555   0.83380   0.01520  Uiso   1.00
Mg288  Mg    0.13307   0.40022   0.79025   0.01520  Uiso   1.00
O289   O     0.16302   0.48450   0.70579   0.01773  Uiso   1.00
O290   O     0.16347   0.48459   0.78944   0.01773  Uiso   1.00
O291   O     0.16203   0.48526   0.87341   0.01773  Uiso   1.00
Si292  Si    0.20768   0.48593   0.70745   0.01013  Uiso   1.00
Si293  Si    0.20348  -0.01003   0.79097   0.01013  Uiso   1.00
O294   O     0.22146   0.40420   0.79345   0.01520  Uiso   1.00
O295   O     0.22330   0.42620   0.47280   0.01520  Uiso   1.00
O296   O     0.21850   0.03527   0.75144   0.02406  Uiso   1.00
Mg297  Mg    0.12673   0.02002   0.91387   0.01520  Uiso   1.00
O298   O     0.15886   0.10791   0.83497   0.01773  Uiso   1.00
O299   O     0.15946   0.09395   0.91782   0.01773  Uiso   1.00
O300   O     0.16034   0.10891   0.75062   0.01773  Uiso   1.00
Al301  Al    0.20220   0.10987   0.83343   0.01013  Uiso   1.00
Si302  Si    0.20360   0.10627   0.91340   0.01013  Uiso   1.00
O303   O     0.22538   0.02876   0.91895   0.01520  Uiso   1.00
O304   O     0.21731   0.02868   0.83290   0.01520  Uiso   1.00
O305   O     0.21603   0.15090   0.87273   0.02406  Uiso   1.00
H306   H     0.07837   0.45869   0.90389   0.00000  Uiso   1.00
H307   H     0.07378   0.06835   0.79086   0.00000  Uiso   1.00
Mg308  Mg    0.13153   0.40156   0.87482   0.01520  Uiso   1.00
O309   O     0.10130   0.06604   0.70767   0.01773  Uiso   1.00
O310   O     0.09857   0.06507   0.87635   0.01773  Uiso   1.00
O311   O     0.09974   0.06634   0.79141   0.01773  Uiso   1.00
Si312  Si    0.05672   0.07066   0.70838   0.01013  Uiso   1.00
Si313  Si    0.05372   0.06198   0.87593   0.01013  Uiso   1.00
O314   O     0.04001   0.14723   0.87157   0.01520  Uiso   1.00
O315   O     0.04231   0.15539   0.70873   0.01520  Uiso   1.00
O316   O     0.03586   0.03978   0.92266   0.02406  Uiso   1.00
Mg317  Mg    0.13020   0.02474   0.74989   0.01520  Uiso   1.00
O318   O     0.10336   0.44161   0.83109   0.01773  Uiso   1.00
O319   O     0.10347   0.44099   0.74797   0.01773  Uiso   1.00
O320   O     0.10130   0.44689   0.91570   0.01773  Uiso   1.00
Si321  Si    0.05925   0.44366   0.82537   0.01013  Uiso   1.00
Si322  Si    0.05890   0.44476   0.74530   0.01013  Uiso   1.00
O323   O     0.04160   0.02970   0.74901   0.01520  Uiso   1.00
O324   O     0.04014   0.02776   0.83000   0.01520  Uiso   1.00
O325   O     0.04384   0.40145   0.78521   0.02406  Uiso   1.00
H326   H     0.18630   0.10795   0.75104   0.00000  Uiso   1.00
H327   H     0.18790   0.48275   0.87568   0.00000  Uiso   1.00
Mg328  Mg    0.13300   0.40011   0.70631   0.01520  Uiso   1.00
Mg329  Mg    0.12862   0.02412   0.83380   0.01520  Uiso   1.00
Co330  Co    0.02793   0.03301   0.87577   0.00000  Uiso   1.00
Co331  Co    0.26772   0.34738   0.93990   0.00000  Uiso   1.00
Co332  Co    0.26630   0.39021   0.62077   0.00000  Uiso   1.00
O333   O     0.29155   0.42097   0.65928   0.00000  Uiso   1.00
O334   O     0.28634   0.34901   0.58149   0.00000  Uiso   1.00
Mg335  Mg    0.13193   0.65118   0.53803   0.01520  Uiso   1.00
O336   O     0.16160   0.73725   0.45480   0.01773  Uiso   1.00
O337   O     0.16173   0.73542   0.53862   0.01773  Uiso   1.00
O338   O     0.16270   0.73382   0.62366   0.01773  Uiso   1.00
Si339  Si    0.21313   0.76730   0.97124   0.01013  Uiso   1.00
Si340  Si    0.20628   0.73608   0.54290   0.01013  Uiso   1.00
O341   O     0.22083   0.65134   0.54376   0.01520  Uiso   1.00
O342   O     0.22189   0.65293   0.70504   0.01520  Uiso   1.00
O343   O     0.22335   0.77958   0.50398   0.02406  Uiso   1.00
Mg344  Mg    0.13260   0.77498   0.66578   0.01520  Uiso   1.00
O345   O     0.16387   0.85751   0.58343   0.01773  Uiso   1.00
O346   O     0.16295   0.85896   0.66796   0.01773  Uiso   1.00
O347   O     0.16006   0.86373   0.49825   0.01773  Uiso   1.00
Al348  Al    0.20717   0.85846   0.58585   0.01013  Uiso   1.00
Si349  Si    0.20738   0.86531   0.66767   0.01013  Uiso   1.00
O350   O     0.22265   0.78123   0.66907   0.01520  Uiso   1.00
O351   O     0.22019   0.77578   0.58462   0.01520  Uiso   1.00
O352   O     0.22161   0.90006   0.62487   0.02406  Uiso   1.00
H353   H     0.07654   0.69264   0.66467   0.00000  Uiso   1.00
H354   H     0.07681   0.82111   0.54305   0.00000  Uiso   1.00
Mg355  Mg    0.13247   0.65030   0.62257   0.01520  Uiso   1.00
O356   O     0.10157   0.82522   0.45678   0.01773  Uiso   1.00
O357   O     0.10346   0.81515   0.62442   0.01773  Uiso   1.00
O358   O     0.10253   0.81622   0.54111   0.01773  Uiso   1.00
Si359  Si    0.05776   0.82996   0.46755   0.01013  Uiso   1.00
Si360  Si    0.05880   0.81777   0.62745   0.01013  Uiso   1.00
O361   O     0.04438   0.90185   0.63223   0.01520  Uiso   1.00
O362   O     0.04026   0.91223   0.46903   0.01520  Uiso   1.00
O363   O     0.04318   0.77578   0.66755   0.02406  Uiso   1.00
Mg364  Mg    0.13141   0.77764   0.49716   0.01520  Uiso   1.00
O365   O     0.10248   0.69137   0.58086   0.01773  Uiso   1.00
O366   O     0.10126   0.69211   0.49647   0.01773  Uiso   1.00
O367   O     0.10251   0.69086   0.66452   0.01773  Uiso   1.00
Si368  Si    0.05793   0.69641   0.58404   0.01013  Uiso   1.00
Si369  Si    0.05759   0.70336   0.50542   0.01013  Uiso   1.00
O370   O     0.04675   0.78962   0.50992   0.01520  Uiso   1.00
O371   O     0.04305   0.78082   0.58594   0.01520  Uiso   1.00
O372   O     0.04181   0.65640   0.54368   0.02406  Uiso   1.00
H373   H     0.18578   0.86127   0.49446   0.00000  Uiso   1.00
H374   H     0.18865   0.73215   0.62350   0.00000  Uiso   1.00
Mg375  Mg    0.13023   0.65242   0.93536   0.01520  Uiso   1.00
Mg376  Mg    0.13288   0.77476   0.58204   0.01520  Uiso   1.00
Mg377  Mg    0.13283   0.89914   0.54367   0.01520  Uiso   1.00
O378   O     0.16129   0.97858   0.46068   0.01773  Uiso   1.00
O379   O     0.16292   0.98170   0.54298   0.01773  Uiso   1.00
O380   O     0.16328   0.98192   0.62630   0.01773  Uiso   1.00
Si381  Si    0.22377   0.48614   0.94622   0.01013  Uiso   1.00
Si382  Si    0.20604   0.48468   0.54141   0.01013  Uiso   1.00
O383   O     0.22362   0.90184   0.54862   0.01520  Uiso   1.00
O384   O     0.22135   0.91458   0.70632   0.01520  Uiso   1.00
O385   O     0.22359   0.52555   0.50188   0.02406  Uiso   1.00
Mg386  Mg    0.13278   0.52519   0.66402   0.01520  Uiso   1.00
O387   O     0.16210   0.61026   0.57999   0.01773  Uiso   1.00
O388   O     0.16240   0.60968   0.66437   0.01773  Uiso   1.00
O389   O     0.16205   0.61059   0.49572   0.01773  Uiso   1.00
Al390  Al    0.20537   0.61043   0.58249   0.01013  Uiso   1.00
Si391  Si    0.20702   0.61120   0.66430   0.01013  Uiso   1.00
O392   O     0.22245   0.52725   0.66661   0.01520  Uiso   1.00
O393   O     0.21897   0.52802   0.58239   0.01520  Uiso   1.00
O394   O     0.21996   0.65056   0.62207   0.02406  Uiso   1.00
H395   H     0.07752   0.93048   0.66603   0.00000  Uiso   1.00
H396   H     0.07625   0.56803   0.53928   0.00000  Uiso   1.00
Mg397  Mg    0.13403   0.89822   0.62611   0.01520  Uiso   1.00
O398   O     0.10001   0.57031   0.45503   0.01773  Uiso   1.00
O399   O     0.10270   0.56598   0.62227   0.01773  Uiso   1.00
O400   O     0.10221   0.56701   0.53830   0.01773  Uiso   1.00
Si401  Si    0.03951   0.59838   0.94609   0.01013  Uiso   1.00
Si402  Si    0.05807   0.56917   0.62239   0.01013  Uiso   1.00
O403   O     0.04378   0.65382   0.62456   0.01520  Uiso   1.00
O404   O     0.01431   0.66777   0.93203   0.01520  Uiso   1.00
O405   O     0.04264   0.52637   0.66226   0.02406  Uiso   1.00
Mg406  Mg    0.13107   0.52614   0.49553   0.01520  Uiso   1.00
O407   O     0.10411   0.93537   0.58667   0.01773  Uiso   1.00
O408   O     0.09994   0.93982   0.50755   0.01773  Uiso   1.00
O409   O     0.10323   0.93738   0.66693   0.01773  Uiso   1.00
Si410  Si    0.05976   0.94373   0.59226   0.01013  Uiso   1.00
Si411  Si    0.05566   0.94838   0.51086   0.01013  Uiso   1.00
O412   O     0.04335   0.53254   0.50030   0.01520  Uiso   1.00
O413   O     0.04334   0.52966   0.58114   0.01520  Uiso   1.00
O414   O     0.04144   0.90689   0.55186   0.02406  Uiso   1.00
H415   H     0.18528   0.59814   0.50659   0.00000  Uiso   1.00
H416   H     0.18924   0.98052   0.62702   0.00000  Uiso   1.00
Mg417  Mg    0.12708   0.90869   0.46591   0.01520  Uiso   1.00
Mg418  Mg    0.13226   0.52562   0.57997   0.01520  Uiso   1.00
Mg419  Mg    0.13163   0.65110   0.78929   0.01520  Uiso   1.00
O420   O     0.16176   0.73425   0.70750   0.01773  Uiso   1.00
O421   O     0.16036   0.73640   0.79034   0.01773  Uiso   1.00
O422   O     0.15629   0.73752   0.87362   0.01773  Uiso   1.00
Si423  Si    0.20644   0.73679   0.70808   0.01013  Uiso   1.00
Si424  Si    0.20493   0.74044   0.79041   0.01013  Uiso   1.00
O425   O     0.21958   0.65600   0.79255   0.01520  Uiso   1.00
O426   O     0.22044   0.65400   0.47197   0.01520  Uiso   1.00
O427   O     0.22015   0.77912   0.74904   0.02406  Uiso   1.00
Mg428  Mg    0.12457   0.77570   0.90998   0.01520  Uiso   1.00
O429   O     0.15885   0.85829   0.83192   0.01773  Uiso   1.00
O430   O     0.15502   0.85201   0.91682   0.01773  Uiso   1.00
O431   O     0.15971   0.85659   0.74807   0.01773  Uiso   1.00
Al432  Al    0.20182   0.86720   0.83001   0.01013  Uiso   1.00
Si433  Si    0.19905   0.85359   0.90784   0.01013  Uiso   1.00
O434   O     0.22735   0.79322   0.92657   0.01520  Uiso   1.00
O435   O     0.21831   0.78754   0.82993   0.01520  Uiso   1.00
O436   O     0.21420   0.90481   0.87082   0.02406  Uiso   1.00
H437   H     0.07176   0.68813   0.92249   0.00000  Uiso   1.00
H438   H     0.07525   0.80694   0.78709   0.00000  Uiso   1.00
Mg439  Mg    0.12974   0.65281   0.86917   0.01520  Uiso   1.00
O440   O     0.10161   0.81722   0.70656   0.01773  Uiso   1.00
O441   O     0.09965   0.82102   0.86800   0.01773  Uiso   1.00
O442   O     0.10058   0.82108   0.78824   0.01773  Uiso   1.00
Si443  Si    0.05695   0.82271   0.70687   0.01013  Uiso   1.00
Si444  Si    0.05262   0.81624   0.86962   0.01013  Uiso   1.00
O445   O     0.03788   0.90078   0.86760   0.01520  Uiso   1.00
O446   O     0.04205   0.90576   0.70475   0.01520  Uiso   1.00
O447   O     0.03717   0.77816   0.91100   0.02406  Uiso   1.00
Mg448  Mg    0.13080   0.77615   0.74821   0.01520  Uiso   1.00
O449   O     0.10032   0.69161   0.83002   0.01773  Uiso   1.00
O450   O     0.10162   0.69089   0.74758   0.01773  Uiso   1.00
O451   O     0.09570   0.69631   0.91253   0.01773  Uiso   1.00
Si452  Si    0.05618   0.69671   0.82706   0.01013  Uiso   1.00
Si453  Si    0.05716   0.69604   0.74754   0.01013  Uiso   1.00
O454   O     0.04199   0.78031   0.74843   0.01520  Uiso   1.00
O455   O     0.03876   0.77068   0.82985   0.01520  Uiso   1.00
O456   O     0.04144   0.64868   0.78711   0.02406  Uiso   1.00
H457   H     0.18550   0.85114   0.74641   0.00000  Uiso   1.00
H458   H     0.18217   0.73495   0.87551   0.00000  Uiso   1.00
Mg459  Mg    0.13223   0.65012   0.70628   0.01520  Uiso   1.00
Mg460  Mg    0.12926   0.77748   0.83014   0.01520  Uiso   1.00
Mg461  Mg    0.12955   0.89803   0.78999   0.01520  Uiso   1.00
O462   O     0.16179   0.98866   0.70941   0.01773  Uiso   1.00
O463   O     0.15899   0.98348   0.79205   0.01773  Uiso   1.00
O464   O     0.15704   0.98213   0.87643   0.01773  Uiso   1.00
Si465  Si    0.20610   0.99917   0.70892   0.01013  Uiso   1.00
Si466  Si    0.20791   0.48963   0.79137   0.01013  Uiso   1.00
O467   O     0.21792   0.90562   0.79090   0.01520  Uiso   1.00
O468   O     0.22330   0.92620   0.47280   0.01520  Uiso   1.00
O469   O     0.22210   0.52663   0.74886   0.02406  Uiso   1.00
Mg470  Mg    0.13187   0.52243   0.90995   0.01520  Uiso   1.00
O471   O     0.16136   0.61284   0.83201   0.01773  Uiso   1.00
O472   O     0.15976   0.61199   0.90543   0.01773  Uiso   1.00
O473   O     0.16241   0.61033   0.74805   0.01773  Uiso   1.00
Al474  Al    0.20474   0.61860   0.83256   0.01013  Uiso   1.00
Si475  Si    0.20628   0.61303   0.91000   0.01013  Uiso   1.00
O476   O     0.22767   0.53488   0.90490   0.01520  Uiso   1.00
O477   O     0.22047   0.53726   0.83142   0.01520  Uiso   1.00
O478   O     0.21767   0.67053   0.86883   0.02406  Uiso   1.00
H479   H     0.07430   0.95286   0.90257   0.00000  Uiso   1.00
H480   H     0.07709   0.56645   0.78772   0.00000  Uiso   1.00
Mg481  Mg    0.12754   0.89731   0.87395   0.01520  Uiso   1.00
O482   O     0.10271   0.56544   0.70574   0.01773  Uiso   1.00
O483   O     0.10131   0.56508   0.86799   0.01773  Uiso   1.00
O484   O     0.10303   0.56549   0.78851   0.01773  Uiso   1.00
Si485  Si    0.05793   0.56950   0.70217   0.01013  Uiso   1.00
Si486  Si    0.05630   0.57272   0.86499   0.01013  Uiso   1.00
O487   O     0.04280   0.64096   0.86890   0.01520  Uiso   1.00
O488   O     0.04377   0.65634   0.70582   0.01520  Uiso   1.00
O489   O     0.03684   0.53048   0.91392   0.02406  Uiso   1.00
Mg490  Mg    0.13312   0.52521   0.74753   0.01520  Uiso   1.00
O491   O     0.09892   0.93935   0.83154   0.01773  Uiso   1.00
O492   O     0.10065   0.94855   0.74870   0.01773  Uiso   1.00
O493   O     0.09703   0.94058   0.91459   0.01773  Uiso   1.00
Si494  Si    0.05439   0.94284   0.82794   0.01013  Uiso   1.00
Si495  Si    0.05554   0.94474   0.74771   0.01013  Uiso   1.00
O496   O     0.04356   0.52888   0.74340   0.01520  Uiso   1.00
O497   O     0.04912   0.53033   0.82202   0.01520  Uiso   1.00
O498   O     0.03982   0.90125   0.78720   0.02406  Uiso   1.00
H499   H     0.18838   0.61038   0.74813   0.00000  Uiso   1.00
H500   H     0.18295   0.98017   0.87825   0.00000  Uiso   1.00
Mg501  Mg    0.13159   0.90240   0.70839   0.01520  Uiso   1.00
Mg502  Mg    0.13312   0.52587   0.83024   0.01520  Uiso   1.00
Co503  Co    0.02978   0.53678   0.86638   0.00000  Uiso   1.00
Co504  Co    0.26716   0.83675   0.93236   0.00000  Uiso   1.00
Co505  Co    0.26702   0.89200   0.62369   0.00000  Uiso   1.00
O506   O     0.29220   0.92034   0.66281   0.00000  Uiso   1.00
O507   O     0.28703   0.85150   0.58416   0.00000  Uiso   1.00
Mg508  Mg    0.46533   0.15257   0.53992   0.01520  Uiso   1.00
O509   O     0.49555   0.23429   0.45658   0.01773  Uiso   1.00
O510   O     0.49485   0.23737   0.54004   0.01773  Uiso   1.00
O511   O     0.49572   0.23702   0.62432   0.01773  Uiso   1.00
Si512  Si    0.54981   0.26725   0.96666   0.01013  Uiso   1.00
Si513  Si    0.53941   0.23701   0.54406   0.01013  Uiso   1.00
O514   O     0.55423   0.15244   0.54581   0.01520  Uiso   1.00
O515   O     0.55559   0.15266   0.70669   0.01520  Uiso   1.00
O516   O     0.55670   0.27946   0.50491   0.02406  Uiso   1.00
Mg517  Mg    0.46592   0.27715   0.66644   0.01520  Uiso   1.00
O518   O     0.49524   0.36258   0.58360   0.01773  Uiso   1.00
O519   O     0.49566   0.36194   0.66695   0.01773  Uiso   1.00
O520   O     0.49320   0.36296   0.49794   0.01773  Uiso   1.00
Al521  Al    0.53854   0.36177   0.58571   0.01013  Uiso   1.00
Si522  Si    0.54017   0.36435   0.66731   0.01013  Uiso   1.00
O523   O     0.55556   0.28031   0.66903   0.01520  Uiso   1.00
O524   O     0.55210   0.27932   0.58543   0.01520  Uiso   1.00
O525   O     0.55396   0.40151   0.62491   0.02406  Uiso   1.00
H526   H     0.41005   0.19503   0.66642   0.00000  Uiso   1.00
H527   H     0.40923   0.32080   0.54244   0.00000  Uiso   1.00
Mg528  Mg    0.46582   0.15278   0.62443   0.01520  Uiso   1.00
O529   O     0.43515   0.31984   0.45596   0.01773  Uiso   1.00
O530   O     0.43595   0.31884   0.62511   0.01773  Uiso   1.00
O531   O     0.43508   0.31728   0.54085   0.01773  Uiso   1.00
Si532  Si    0.39124   0.32571   0.46596   0.01013  Uiso   1.00
Si533  Si    0.39128   0.32178   0.62662   0.01013  Uiso   1.00
O534   O     0.37647   0.40630   0.62644   0.01520  Uiso   1.00
O535   O     0.37437   0.40854   0.46369   0.01520  Uiso   1.00
O536   O     0.37627   0.27848   0.66675   0.02406  Uiso   1.00
Mg537  Mg    0.46464   0.27667   0.49782   0.01520  Uiso   1.00
O538   O     0.43579   0.19333   0.58248   0.01773  Uiso   1.00
O539   O     0.43463   0.19134   0.49806   0.01773  Uiso   1.00
O540   O     0.43600   0.19301   0.66642   0.01773  Uiso   1.00
Si541  Si    0.39129   0.19775   0.58597   0.01013  Uiso   1.00
Si542  Si    0.39098   0.20196   0.50728   0.01013  Uiso   1.00
O543   O     0.37959   0.28836   0.50902   0.01520  Uiso   1.00
O544   O     0.37640   0.28208   0.58553   0.01520  Uiso   1.00
O545   O     0.37529   0.15606   0.54607   0.02406  Uiso   1.00
H546   H     0.51907   0.36063   0.49578   0.00000  Uiso   1.00
H547   H     0.52169   0.23569   0.62429   0.00000  Uiso   1.00
Mg548  Mg    0.46666   0.15633   0.94147   0.01520  Uiso   1.00
Mg549  Mg    0.46546   0.27778   0.58273   0.01520  Uiso   1.00
Mg550  Mg    0.46474   0.40154   0.54187   0.01520  Uiso   1.00
O551   O     0.49455   0.47627   0.45909   0.01773  Uiso   1.00
O552   O     0.49498   0.48449   0.54301   0.01773  Uiso   1.00
O553   O     0.49406   0.49195   0.62679   0.01773  Uiso   1.00
Si554  Si    0.55594   0.00562   0.96587   0.01013  Uiso   1.00
Si555  Si    0.53892  -0.01387   0.54356   0.01013  Uiso   1.00
O556   O     0.55468   0.40388   0.54773   0.01520  Uiso   1.00
O557   O     0.55383   0.41053   0.71026   0.01520  Uiso   1.00
O558   O     0.55649   0.02748   0.50420   0.02406  Uiso   1.00
Mg559  Mg    0.46564   0.02824   0.66690   0.01520  Uiso   1.00
O560   O     0.49548   0.11241   0.58206   0.01773  Uiso   1.00
O561   O     0.49560   0.11197   0.66667   0.01773  Uiso   1.00
O562   O     0.49559   0.11148   0.49790   0.01773  Uiso   1.00
Al563  Al    0.53873   0.11156   0.58454   0.01013  Uiso   1.00
Si564  Si    0.54019   0.11135   0.66618   0.01013  Uiso   1.00
O565   O     0.55470   0.02686   0.66893   0.01520  Uiso   1.00
O566   O     0.55202   0.02896   0.58460   0.01520  Uiso   1.00
O567   O     0.55351   0.15102   0.62419   0.02406  Uiso   1.00
H568   H     0.41003   0.44552   0.66982   0.00000  Uiso   1.00
H569   H     0.40952   0.07034   0.54157   0.00000  Uiso   1.00
Mg570  Mg    0.46562   0.40402   0.62626   0.01520  Uiso   1.00
O571   O     0.43337   0.07227   0.45716   0.01773  Uiso   1.00
O572   O     0.43595   0.06894   0.62475   0.01773  Uiso   1.00
O573   O     0.43548   0.06890   0.54055   0.01773  Uiso   1.00
Si574  Si    0.37380   0.11824   0.95348   0.01013  Uiso   1.00
Si575  Si    0.39146   0.07515   0.62781   0.01013  Uiso   1.00
O576   O     0.37786   0.16027   0.62835   0.01520  Uiso   1.00
O577   O     0.34685   0.18323   0.93720   0.01520  Uiso   1.00
O578   O     0.37590   0.03157   0.66754   0.02406  Uiso   1.00
Mg579  Mg    0.46418   0.02772   0.49776   0.01520  Uiso   1.00
O580   O     0.43547   0.44272   0.58483   0.01773  Uiso   1.00
O581   O     0.43438   0.43982   0.50024   0.01773  Uiso   1.00
O582   O     0.43387   0.44908   0.66843   0.01773  Uiso   1.00
Si583  Si    0.39084   0.44731   0.58540   0.01013  Uiso   1.00
Si584  Si    0.39015   0.44959   0.50391   0.01013  Uiso   1.00
O585   O     0.37781   0.03886   0.50113   0.01520  Uiso   1.00
O586   O     0.37563   0.03905   0.58629   0.01520  Uiso   1.00
O587   O     0.37507   0.40780   0.54451   0.02406  Uiso   1.00
H588   H     0.51870   0.09876   0.50897   0.00000  Uiso   1.00
H589   H     0.52087   0.49000   0.62873   0.00000  Uiso   1.00
Mg590  Mg    0.46223   0.40196   0.46068   0.01520  Uiso   1.00
Mg591  Mg    0.46540   0.02823   0.58239   0.01520  Uiso   1.00
Mg592  Mg    0.46499   0.15120   0.79301   0.01520  Uiso   1.00
O593   O     0.49575   0.23553   0.70821   0.01773  Uiso   1.00
O594   O     0.49537   0.23444   0.79211   0.01773  Uiso   1.00
O595   O     0.49437   0.23623   0.87712   0.01773  Uiso   1.00
Si596  Si    0.54038   0.23667   0.70887   0.01013  Uiso   1.00
Si597  Si    0.53993   0.23653   0.79155   0.01013  Uiso   1.00
O598   O     0.55308   0.15107   0.79454   0.01520  Uiso   1.00
O599   O     0.55377   0.15400   0.47197   0.01520  Uiso   1.00
O600   O     0.55470   0.27650   0.75029   0.02406  Uiso   1.00
Mg601  Mg    0.46453   0.28109   0.91310   0.01520  Uiso   1.00
O602   O     0.49544   0.35913   0.83153   0.01773  Uiso   1.00
O603   O     0.49598   0.35611   0.91479   0.01773  Uiso   1.00
O604   O     0.49564   0.35967   0.74933   0.01773  Uiso   1.00
Al605  Al    0.53687   0.37167   0.82682   0.01013  Uiso   1.00
Si606  Si    0.53994   0.36390   0.90734   0.01013  Uiso   1.00
O607   O     0.56527   0.29593   0.92302   0.01520  Uiso   1.00
O608   O     0.55469   0.28546   0.82967   0.01520  Uiso   1.00
O609   O     0.55249   0.40735   0.86629   0.02406  Uiso   1.00
H610   H     0.40979   0.20105   0.92868   0.00000  Uiso   1.00
H611   H     0.40970   0.31641   0.79053   0.00000  Uiso   1.00
Mg612  Mg    0.46435   0.15173   0.87793   0.01520  Uiso   1.00
O613   O     0.43581   0.31674   0.70790   0.01773  Uiso   1.00
O614   O     0.43541   0.31546   0.87412   0.01773  Uiso   1.00
O615   O     0.43567   0.31520   0.79100   0.01773  Uiso   1.00
Si616  Si    0.39115   0.31968   0.70753   0.01013  Uiso   1.00
Si617  Si    0.39079   0.32285   0.87171   0.01013  Uiso   1.00
O618   O     0.37248   0.40913   0.86603   0.01520  Uiso   1.00
O619   O     0.37481   0.40789   0.70613   0.01520  Uiso   1.00
O620   O     0.37318   0.28734   0.91272   0.02406  Uiso   1.00
Mg621  Mg    0.46571   0.27554   0.74980   0.01520  Uiso   1.00
O622   O     0.43519   0.19211   0.83491   0.01773  Uiso   1.00
O623   O     0.43562   0.19194   0.75043   0.01773  Uiso   1.00
O624   O     0.43399   0.20564   0.91881   0.01773  Uiso   1.00
Si625  Si    0.39054   0.19270   0.83272   0.01013  Uiso   1.00
Si626  Si    0.39099   0.19601   0.75066   0.01013  Uiso   1.00
O627   O     0.37649   0.28072   0.74910   0.01520  Uiso   1.00
O628   O     0.37621   0.27757   0.83216   0.01520  Uiso   1.00
O629   O     0.37601   0.15352   0.79109   0.02406  Uiso   1.00
H630   H     0.52162   0.35913   0.74967   0.00000  Uiso   1.00
H631   H     0.52030   0.23412   0.87838   0.00000  Uiso   1.00
Mg632  Mg    0.46562   0.15187   0.70864   0.01520  Uiso   1.00
Mg633  Mg    0.46540   0.27531   0.83339   0.01520  Uiso   1.00
Mg634  Mg    0.46354   0.40509   0.78941   0.01520  Uiso   1.00
O635   O     0.49379   0.48607   0.70928   0.01773  Uiso   1.00
O636   O     0.49391   0.48411   0.79130   0.01773  Uiso   1.00
O637   O     0.49395   0.48115   0.87374   0.01773  Uiso   1.00
Si638  Si    0.53816   0.49373   0.70903   0.01013  Uiso   1.00
Si639  Si    0.53836  -0.01379   0.79302   0.01013  Uiso   1.00
O640   O     0.55488   0.40884   0.78851   0.01520  Uiso   1.00
O641   O     0.55664   0.42620   0.47280   0.01520  Uiso   1.00
O642   O     0.55364   0.02608   0.75182   0.02406  Uiso   1.00
Mg643  Mg    0.46251   0.02559   0.91639   0.01520  Uiso   1.00
O644   O     0.49411   0.11033   0.83590   0.01773  Uiso   1.00
O645   O     0.49559   0.09855   0.91883   0.01773  Uiso   1.00
O646   O     0.49501   0.11067   0.75121   0.01773  Uiso   1.00
Al647  Al    0.53745   0.11107   0.83356   0.01013  Uiso   1.00
Si648  Si    0.53972   0.10903   0.91337   0.01013  Uiso   1.00
O649   O     0.56086   0.03079   0.91868   0.01520  Uiso   1.00
O650   O     0.55263   0.02972   0.83338   0.01520  Uiso   1.00
O651   O     0.55174   0.15297   0.87235   0.02406  Uiso   1.00
H652   H     0.41322   0.44227   0.91008   0.00000  Uiso   1.00
H653   H     0.40863   0.07049   0.79279   0.00000  Uiso   1.00
Mg654  Mg    0.46287   0.40444   0.87046   0.01520  Uiso   1.00
O655   O     0.43552   0.06827   0.70883   0.01773  Uiso   1.00
O656   O     0.43387   0.06805   0.87853   0.01773  Uiso   1.00
O657   O     0.43457   0.06793   0.79332   0.01773  Uiso   1.00
Si658  Si    0.39087   0.07175   0.70858   0.01013  Uiso   1.00
Si659  Si    0.38897   0.06571   0.87849   0.01013  Uiso   1.00
O660   O     0.37496   0.15054   0.87303   0.01520  Uiso   1.00
O661   O     0.37640   0.15640   0.70934   0.01520  Uiso   1.00
O662   O     0.37135   0.04464   0.92549   0.02406  Uiso   1.00
Mg663  Mg    0.46472   0.02732   0.75146   0.01520  Uiso   1.00
O664   O     0.43392   0.43800   0.83049   0.01773  Uiso   1.00
O665   O     0.43464   0.43915   0.74854   0.01773  Uiso   1.00
O666   O     0.43820   0.43382   0.91645   0.01773  Uiso   1.00
Si667  Si    0.38970   0.44638   0.82578   0.01013  Uiso   1.00
Si668  Si    0.39007   0.44536   0.74750   0.01013  Uiso   1.00
O669   O     0.37563   0.03169   0.74949   0.01520  Uiso   1.00
O670   O     0.37492   0.03111   0.83285   0.01520  Uiso   1.00
O671   O     0.37367   0.40238   0.78665   0.02406  Uiso   1.00
H672   H     0.52096   0.10855   0.75161   0.00000  Uiso   1.00
H673   H     0.51954   0.47265   0.87528   0.00000  Uiso   1.00
Mg674  Mg    0.46394   0.40576   0.70888   0.01520  Uiso   1.00
Mg675  Mg    0.46369   0.02708   0.83611   0.01520  Uiso   1.00
Co676  Co    0.36304   0.03751   0.87869   0.00000  Uiso   1.00
Co677  Co    0.60654   0.33147   0.93157   0.00000  Uiso   1.00
Co678  Co    0.59933   0.39265   0.62332   0.00000  Uiso   1.00
O679   O     0.62486   0.42099   0.66215   0.00000  Uiso   1.00
O680   O     0.61892   0.35177   0.58366   0.00000  Uiso   1.00
Mg681  Mg    0.46432   0.64720   0.54220   0.01520  Uiso   1.00
O682   O     0.49521   0.72965   0.45764   0.01773  Uiso   1.00
O683   O     0.49327   0.73418   0.54100   0.01773  Uiso   1.00
O684   O     0.49437   0.74233   0.62508   0.01773  Uiso   1.00
Si685  Si    0.54853   0.76746   0.97445   0.01013  Uiso   1.00
Si686  Si    0.53782   0.73683   0.54367   0.01013  Uiso   1.00
O687   O     0.55190   0.65222   0.54682   0.01520  Uiso   1.00
O688   O     0.55298   0.65386   0.70877   0.01520  Uiso   1.00
O689   O     0.55468   0.77700   0.50355   0.02406  Uiso   1.00
Mg690  Mg    0.46444   0.78065   0.66724   0.01520  Uiso   1.00
O691   O     0.49440   0.86270   0.58197   0.01773  Uiso   1.00
O692   O     0.49482   0.86393   0.66757   0.01773  Uiso   1.00
O693   O     0.49232   0.86112   0.49703   0.01773  Uiso   1.00
Al694  Al    0.53768   0.86156   0.58474   0.01013  Uiso   1.00
Si695  Si    0.53937   0.86187   0.66674   0.01013  Uiso   1.00
O696   O     0.55347   0.77714   0.66940   0.01520  Uiso   1.00
O697   O     0.55114   0.77916   0.58471   0.01520  Uiso   1.00
O698   O     0.55332   0.89962   0.62443   0.02406  Uiso   1.00
H699   H     0.40841   0.69749   0.66597   0.00000  Uiso   1.00
H700   H     0.40838   0.82096   0.54200   0.00000  Uiso   1.00
Mg701  Mg    0.46436   0.65815   0.62510   0.01520  Uiso   1.00
O702   O     0.43552   0.81776   0.45519   0.01773  Uiso   1.00
O703   O     0.43502   0.82387   0.62531   0.01773  Uiso   1.00
O704   O     0.43418   0.81731   0.54008   0.01773  Uiso   1.00
Si705  Si    0.39156   0.82698   0.46389   0.01013  Uiso   1.00
Si706  Si    0.39041   0.82509   0.62713   0.01013  Uiso   1.00
O707   O     0.37600   0.90979   0.62717   0.01520  Uiso   1.00
O708   O     0.37485   0.91006   0.46251   0.01520  Uiso   1.00
O709   O     0.37532   0.78219   0.66738   0.02406  Uiso   1.00
Mg710  Mg    0.46396   0.77382   0.49794   0.01520  Uiso   1.00
O711   O     0.43460   0.69296   0.58347   0.01773  Uiso   1.00
O712   O     0.43420   0.68674   0.49905   0.01773  Uiso   1.00
O713   O     0.43438   0.69686   0.66618   0.01773  Uiso   1.00
Si714  Si    0.39023   0.70037   0.58563   0.01013  Uiso   1.00
Si715  Si    0.39068   0.70564   0.50647   0.01013  Uiso   1.00
O716   O     0.38043   0.79250   0.50768   0.01520  Uiso   1.00
O717   O     0.37723   0.78305   0.58768   0.01520  Uiso   1.00
O718   O     0.37379   0.66112   0.54468   0.02406  Uiso   1.00
H719   H     0.51823   0.86061   0.49491   0.00000  Uiso   1.00
H720   H     0.51834   0.73650   0.62491   0.00000  Uiso   1.00
Mg721  Mg    0.46518   0.64823   0.94168   0.01520  Uiso   1.00
Mg722  Mg    0.46414   0.77865   0.58282   0.01520  Uiso   1.00
Mg723  Mg    0.46401   0.90260   0.54016   0.01520  Uiso   1.00
O724   O     0.49201   0.97987   0.45570   0.01773  Uiso   1.00
O725   O     0.49433   0.98654   0.53965   0.01773  Uiso   1.00
O726   O     0.49562   0.98812   0.62453   0.01773  Uiso   1.00
Si727  Si    0.55583   0.49833   0.96289   0.01013  Uiso   1.00
Si728  Si    0.53949   0.48821   0.54613   0.01013  Uiso   1.00
O729   O     0.55357   0.90154   0.54593   0.01520  Uiso   1.00
O730   O     0.55460   0.90248   0.70757   0.01520  Uiso   1.00
O731   O     0.55566   0.52925   0.50595   0.02406  Uiso   1.00
Mg732  Mg    0.46420   0.53104   0.66924   0.01520  Uiso   1.00
O733   O     0.49291   0.61004   0.58613   0.01773  Uiso   1.00
O734   O     0.49293   0.61745   0.66802   0.01773  Uiso   1.00
O735   O     0.49575   0.60160   0.50252   0.01773  Uiso   1.00
Al736  Al    0.53616   0.61617   0.58683   0.01013  Uiso   1.00
Si737  Si    0.53753   0.61629   0.66723   0.01013  Uiso   1.00
O738   O     0.55221   0.53189   0.66709   0.01520  Uiso   1.00
O739   O     0.55134   0.53544   0.58719   0.01520  Uiso   1.00
O740   O     0.55080   0.65781   0.62582   0.02406  Uiso   1.00
H741   H     0.40966   0.94755   0.66670   0.00000  Uiso   1.00
H742   H     0.41062   0.55740   0.54433   0.00000  Uiso   1.00
Mg743  Mg    0.46548   0.90495   0.62484   0.01520  Uiso   1.00
O744   O     0.43556   0.56594   0.45802   0.01773  Uiso   1.00
O745   O     0.43439   0.57425   0.62557   0.01773  Uiso   1.00
O746   O     0.43659   0.55764   0.54343   0.01773  Uiso   1.00
Si747  Si    0.37396   0.60668   0.95203   0.01013  Uiso   1.00
Si748  Si    0.38976   0.57486   0.62685   0.01013  Uiso   1.00
O749   O     0.37541   0.65686   0.62755   0.01520  Uiso   1.00
O750   O     0.34795   0.67390   0.93662   0.01520  Uiso   1.00
O751   O     0.37451   0.53265   0.66721   0.02406  Uiso   1.00
Mg752  Mg    0.46360   0.52536   0.50056   0.01520  Uiso   1.00
O753   O     0.43507   0.94481   0.58288   0.01773  Uiso   1.00
O754   O     0.43384   0.94365   0.49887   0.01773  Uiso   1.00
O755   O     0.43560   0.94501   0.66705   0.01773  Uiso   1.00
Si756  Si    0.39034   0.95475   0.58583   0.01013  Uiso   1.00
Si757  Si    0.38961   0.95251   0.50285   0.01013  Uiso   1.00
O758   O     0.37829   0.53596   0.50446   0.01520  Uiso   1.00
O759   O     0.37633   0.53205   0.58584   0.01520  Uiso   1.00
O760   O     0.37437   0.91530   0.54484   0.02406  Uiso   1.00
H761   H     0.51748   0.58634   0.51583   0.00000  Uiso   1.00
H762   H     0.52158   0.98579   0.62456   0.00000  Uiso   1.00
Mg763  Mg    0.46147   0.90203   0.46025   0.01520  Uiso   1.00
Mg764  Mg    0.46497   0.52704   0.58529   0.01520  Uiso   1.00
Mg765  Mg    0.46314   0.65159   0.79361   0.01520  Uiso   1.00
O766   O     0.49358   0.73870   0.70975   0.01773  Uiso   1.00
O767   O     0.49300   0.73616   0.79422   0.01773  Uiso   1.00
O768   O     0.49240   0.73430   0.87901   0.01773  Uiso   1.00
Si769  Si    0.53824   0.73815   0.71069   0.01013  Uiso   1.00
Si770  Si    0.53755   0.73693   0.79307   0.01013  Uiso   1.00
O771   O     0.55093   0.65159   0.79394   0.01520  Uiso   1.00
O772   O     0.55377   0.65400   0.47197   0.01520  Uiso   1.00
O773   O     0.55254   0.77811   0.75218   0.02406  Uiso   1.00
Mg774  Mg    0.46245   0.77741   0.91536   0.01520  Uiso   1.00
O775   O     0.49294   0.86081   0.83680   0.01773  Uiso   1.00
O776   O     0.49066   0.85761   0.92159   0.01773  Uiso   1.00
O777   O     0.49391   0.86198   0.75224   0.01773  Uiso   1.00
Al778  Al    0.53619   0.86056   0.83388   0.01013  Uiso   1.00
Si779  Si    0.53465   0.85825   0.91264   0.01013  Uiso   1.00
O780   O     0.56147   0.79345   0.92931   0.01520  Uiso   1.00
O781   O     0.55157   0.77940   0.83382   0.01520  Uiso   1.00
O782   O     0.54979   0.90227   0.87295   0.02406  Uiso   1.00
H783   H     0.40725   0.69423   0.92469   0.00000  Uiso   1.00
H784   H     0.40774   0.82006   0.79362   0.00000  Uiso   1.00
Mg785  Mg    0.46332   0.64813   0.87823   0.01520  Uiso   1.00
O786   O     0.43442   0.81992   0.70950   0.01773  Uiso   1.00
O787   O     0.43299   0.81702   0.87797   0.01773  Uiso   1.00
O788   O     0.43370   0.81814   0.79402   0.01773  Uiso   1.00
Si789  Si    0.38977   0.82200   0.70880   0.01013  Uiso   1.00
Si790  Si    0.38829   0.82064   0.87528   0.01013  Uiso   1.00
O791   O     0.37309   0.90471   0.87130   0.01520  Uiso   1.00
O792   O     0.37557   0.90685   0.70884   0.01520  Uiso   1.00
O793   O     0.37097   0.78504   0.91642   0.02406  Uiso   1.00
Mg794  Mg    0.46366   0.77823   0.75194   0.01520  Uiso   1.00
O795   O     0.43357   0.69122   0.83631   0.01773  Uiso   1.00
O796   O     0.43343   0.69447   0.75178   0.01773  Uiso   1.00
O797   O     0.43268   0.69963   0.91999   0.01773  Uiso   1.00
Si798  Si    0.38897   0.69099   0.83426   0.01013  Uiso   1.00
Si799  Si    0.38881   0.69695   0.75167   0.01013  Uiso   1.00
O800   O     0.37454   0.78182   0.74980   0.01520  Uiso   1.00
O801   O     0.37416   0.77552   0.83545   0.01520  Uiso   1.00
O802   O     0.37426   0.65385   0.79211   0.02406  Uiso   1.00
H803   H     0.51986   0.85988   0.75266   0.00000  Uiso   1.00
H804   H     0.51836   0.73404   0.87998   0.00000  Uiso   1.00
Mg805  Mg    0.46330   0.65519   0.70958   0.01520  Uiso   1.00
Mg806  Mg    0.46312   0.77625   0.83636   0.01520  Uiso   1.00
Mg807  Mg    0.46376   0.90231   0.79413   0.01520  Uiso   1.00
O808   O     0.49495   0.98716   0.70959   0.01773  Uiso   1.00
O809   O     0.49378   0.98634   0.79422   0.01773  Uiso   1.00
O810   O     0.49243   0.98645   0.87900   0.01773  Uiso   1.00
Si811  Si    0.53962   0.98667   0.71000   0.01013  Uiso   1.00
Si812  Si    0.53839   0.49177   0.78958   0.01013  Uiso   1.00
O813   O     0.55130   0.90054   0.79466   0.01520  Uiso   1.00
O814   O     0.55664   0.92620   0.47280   0.01520  Uiso   1.00
O815   O     0.55178   0.53739   0.74957   0.02406  Uiso   1.00
Mg816  Mg    0.46435   0.51728   0.91240   0.01520  Uiso   1.00
O817   O     0.49286   0.60887   0.83523   0.01773  Uiso   1.00
O818   O     0.49516   0.59366   0.91812   0.01773  Uiso   1.00
O819   O     0.49294   0.61219   0.75137   0.01773  Uiso   1.00
Al820  Al    0.53614   0.61129   0.83317   0.01013  Uiso   1.00
Si821  Si    0.53909   0.60831   0.91332   0.01013  Uiso   1.00
O822   O     0.56190   0.53166   0.91744   0.01520  Uiso   1.00
O823   O     0.55210   0.53077   0.83151   0.01520  Uiso   1.00
O824   O     0.55021   0.65293   0.87218   0.02406  Uiso   1.00
H825   H     0.40981   0.95714   0.90854   0.00000  Uiso   1.00
H826   H     0.40748   0.56729   0.79242   0.00000  Uiso   1.00
Mg827  Mg    0.46267   0.90187   0.87875   0.01520  Uiso   1.00
O828   O     0.43364   0.57046   0.70994   0.01773  Uiso   1.00
O829   O     0.43400   0.56202   0.87705   0.01773  Uiso   1.00
O830   O     0.43345   0.56647   0.79259   0.01773  Uiso   1.00
Si831  Si    0.38907   0.57253   0.70856   0.01013  Uiso   1.00
Si832  Si    0.38912   0.56007   0.87656   0.01013  Uiso   1.00
O833   O     0.37450   0.64494   0.87374   0.01520  Uiso   1.00
O834   O     0.37425   0.65691   0.71043   0.01520  Uiso   1.00
O835   O     0.37104   0.53490   0.92265   0.02406  Uiso   1.00
Mg836  Mg    0.46360   0.52642   0.75057   0.01520  Uiso   1.00
O837   O     0.43365   0.94316   0.83588   0.01773  Uiso   1.00
O838   O     0.43459   0.94362   0.75148   0.01773  Uiso   1.00
O839   O     0.43309   0.94653   0.91978   0.01773  Uiso   1.00
Si840  Si    0.38919   0.94622   0.83122   0.01013  Uiso   1.00
Si841  Si    0.39001   0.94698   0.75007   0.01013  Uiso   1.00
O842   O     0.37503   0.52960   0.74904   0.01520  Uiso   1.00
O843   O     0.37585   0.53118   0.82950   0.01520  Uiso   1.00
O844   O     0.37464   0.90497   0.79029   0.02406  Uiso   1.00
H845   H     0.51891   0.61201   0.75158   0.00000  Uiso   1.00
H846   H     0.51831   0.98350   0.88082   0.00000  Uiso   1.00
Mg847  Mg    0.46473   0.90356   0.70960   0.01520  Uiso   1.00
Mg848  Mg    0.46357   0.52357   0.83338   0.01520  Uiso   1.00
Co849  Co    0.36373   0.53259   0.87546   0.00000  Uiso   1.00
Co850  Co    0.60234   0.83352   0.93322   0.00000  Uiso   1.00
Co851  Co    0.59871   0.89105   0.62271   0.00000  Uiso   1.00
O852   O     0.62431   0.92065   0.66121   0.00000  Uiso   1.00
O853   O     0.61834   0.85021   0.58306   0.00000  Uiso   1.00
Mg854  Mg    0.79723   0.15440   0.54005   0.01520  Uiso   1.00
O855   O     0.82774   0.24128   0.45678   0.01773  Uiso   1.00
O856   O     0.82672   0.23986   0.54028   0.01773  Uiso   1.00
O857   O     0.82732   0.23814   0.62542   0.01773  Uiso   1.00
Si858  Si    0.88126   0.27111   0.97270   0.01013  Uiso   1.00
Si859  Si    0.87138   0.23930   0.54298   0.01013  Uiso   1.00
O860   O     0.88570   0.15440   0.54579   0.01520  Uiso   1.00
O861   O     0.88677   0.15380   0.70669   0.01520  Uiso   1.00
O862   O     0.88800   0.27740   0.50213   0.02406  Uiso   1.00
Mg863  Mg    0.79779   0.27872   0.66827   0.01520  Uiso   1.00
O864   O     0.82757   0.36368   0.58384   0.01773  Uiso   1.00
O865   O     0.82821   0.36203   0.66847   0.01773  Uiso   1.00
O866   O     0.82453   0.36993   0.49894   0.01773  Uiso   1.00
Al867  Al    0.87091   0.36634   0.58546   0.01013  Uiso   1.00
Si868  Si    0.87279   0.36615   0.66801   0.01013  Uiso   1.00
O869   O     0.88730   0.28152   0.66970   0.01520  Uiso   1.00
O870   O     0.88551   0.28460   0.58283   0.01520  Uiso   1.00
O871   O     0.88639   0.40278   0.62547   0.02406  Uiso   1.00
H872   H     0.74170   0.19700   0.66752   0.00000  Uiso   1.00
H873   H     0.74124   0.32404   0.54305   0.00000  Uiso   1.00
Mg874  Mg    0.79733   0.15401   0.62503   0.01520  Uiso   1.00
O875   O     0.76761   0.32808   0.45700   0.01773  Uiso   1.00
O876   O     0.76816   0.31998   0.62616   0.01773  Uiso   1.00
O877   O     0.76713   0.32161   0.54166   0.01773  Uiso   1.00
Si878  Si    0.72355   0.33097   0.46614   0.01013  Uiso   1.00
Si879  Si    0.72354   0.32204   0.62715   0.01013  Uiso   1.00
O880   O     0.70893   0.40671   0.62780   0.01520  Uiso   1.00
O881   O     0.70625   0.41350   0.46526   0.01520  Uiso   1.00
O882   O     0.70948   0.27853   0.66758   0.02406  Uiso   1.00
Mg883  Mg    0.79673   0.28212   0.49837   0.01520  Uiso   1.00
O884   O     0.76763   0.19514   0.58273   0.01773  Uiso   1.00
O885   O     0.76714   0.19542   0.49794   0.01773  Uiso   1.00
O886   O     0.76766   0.19483   0.66745   0.01773  Uiso   1.00
Si887  Si    0.72305   0.19777   0.58504   0.01013  Uiso   1.00
Si888  Si    0.72327   0.20526   0.50588   0.01013  Uiso   1.00
O889   O     0.71199   0.29163   0.50868   0.01520  Uiso   1.00
O890   O     0.70839   0.28232   0.58611   0.01520  Uiso   1.00
O891   O     0.70761   0.15812   0.54420   0.02406  Uiso   1.00
H892   H     0.85038   0.37046   0.49613   0.00000  Uiso   1.00
H893   H     0.85329   0.23625   0.62519   0.00000  Uiso   1.00
Mg894  Mg    0.79830   0.15370   0.94045   0.01520  Uiso   1.00
Mg895  Mg    0.79742   0.27967   0.58333   0.01520  Uiso   1.00
Mg896  Mg    0.79658   0.40703   0.54353   0.01520  Uiso   1.00
O897   O     0.82228   0.49210   0.46263   0.01773  Uiso   1.00
O898   O     0.82677   0.49064   0.54562   0.01773  Uiso   1.00
O899   O     0.82920   0.48642   0.62788   0.01773  Uiso   1.00
Si900  Si    0.88732   0.00350   0.96412   0.01013  Uiso   1.00
Si901  Si    0.87109  -0.01363   0.54363   0.01013  Uiso   1.00
O902   O     0.88711   0.41799   0.55123   0.01520  Uiso   1.00
O903   O     0.88907   0.41528   0.70559   0.01520  Uiso   1.00
O904   O     0.88833   0.02588   0.50353   0.02406  Uiso   1.00
Mg905  Mg    0.79714   0.02847   0.66717   0.01520  Uiso   1.00
O906   O     0.82699   0.11338   0.58251   0.01773  Uiso   1.00
O907   O     0.82703   0.11314   0.66732   0.01773  Uiso   1.00
O908   O     0.82747   0.11234   0.49814   0.01773  Uiso   1.00
Al909  Al    0.87029   0.11290   0.58439   0.01013  Uiso   1.00
Si910  Si    0.87160   0.11210   0.66619   0.01013  Uiso   1.00
O911   O     0.88615   0.02757   0.66878   0.01520  Uiso   1.00
O912   O     0.88415   0.03061   0.58424   0.01520  Uiso   1.00
O913   O     0.88494   0.15193   0.62423   0.02406  Uiso   1.00
H914   H     0.74392   0.43274   0.66632   0.00000  Uiso   1.00
H915   H     0.74151   0.07049   0.54124   0.00000  Uiso   1.00
Mg916  Mg    0.79846   0.40388   0.62690   0.01520  Uiso   1.00
O917   O     0.76572   0.07091   0.45706   0.01773  Uiso   1.00
O918   O     0.76752   0.06949   0.62492   0.01773  Uiso   1.00
O919   O     0.76748   0.06979   0.54051   0.01773  Uiso   1.00
Si920  Si    0.70637   0.11391   0.95235   0.01013  Uiso   1.00
Si921  Si    0.72289   0.07140   0.62581   0.01013  Uiso   1.00
O922   O     0.70868   0.15625   0.62589   0.01520  Uiso   1.00
O923   O     0.68024   0.18043   0.93633   0.01520  Uiso   1.00
O924   O     0.70727   0.02924   0.66604   0.02406  Uiso   1.00
Mg925  Mg    0.79645   0.02758   0.49812   0.01520  Uiso   1.00
O926   O     0.76808   0.44631   0.58674   0.01773  Uiso   1.00
O927   O     0.76511   0.45149   0.50432   0.01773  Uiso   1.00
O928   O     0.76878   0.44415   0.66792   0.01773  Uiso   1.00
Si929  Si    0.72339   0.44866   0.58710   0.01013  Uiso   1.00
Si930  Si    0.72060   0.45421   0.50629   0.01013  Uiso   1.00
O931   O     0.70841   0.03233   0.50158   0.01520  Uiso   1.00
O932   O     0.70823   0.03103   0.58470   0.01520  Uiso   1.00
O933   O     0.70714   0.40914   0.54645   0.02406  Uiso   1.00
H934   H     0.85066   0.10003   0.50915   0.00000  Uiso   1.00
H935   H     0.85378   0.47823   0.62409   0.00000  Uiso   1.00
Mg936  Mg    0.79241   0.41316   0.46432   0.01520  Uiso   1.00
Mg937  Mg    0.79714   0.02843   0.58271   0.01520  Uiso   1.00
Mg938  Mg    0.79679   0.14702   0.79162   0.01520  Uiso   1.00
O939   O     0.82687   0.23852   0.71127   0.01773  Uiso   1.00
O940   O     0.82628   0.23274   0.79209   0.01773  Uiso   1.00
O941   O     0.82595   0.23310   0.87683   0.01773  Uiso   1.00
Si942  Si    0.87155   0.23787   0.70929   0.01013  Uiso   1.00
Si943  Si    0.87083   0.23518   0.79150   0.01013  Uiso   1.00
O944   O     0.88453   0.15001   0.79351   0.01520  Uiso   1.00
O945   O     0.88711   0.15400   0.47197   0.01520  Uiso   1.00
O946   O     0.88624   0.27706   0.75063   0.02406  Uiso   1.00
Mg947  Mg    0.79645   0.27697   0.91344   0.01520  Uiso   1.00
O948   O     0.82648   0.35836   0.83471   0.01773  Uiso   1.00
O949   O     0.82488   0.35642   0.91953   0.01773  Uiso   1.00
O950   O     0.82718   0.36276   0.75114   0.01773  Uiso   1.00
Al951  Al    0.86962   0.36201   0.82999   0.01013  Uiso   1.00
Si952  Si    0.86783   0.35021   0.90611   0.01013  Uiso   1.00
O953   O     0.89711   0.29629   0.92858   0.01520  Uiso   1.00
O954   O     0.88527   0.28109   0.83087   0.01520  Uiso   1.00
O955   O     0.88361   0.40147   0.86955   0.02406  Uiso   1.00
H956   H     0.74004   0.19730   0.92285   0.00000  Uiso   1.00
H957   H     0.74095   0.31701   0.79191   0.00000  Uiso   1.00
Mg958  Mg    0.79646   0.14793   0.87683   0.01520  Uiso   1.00
O959   O     0.76837   0.31933   0.71104   0.01773  Uiso   1.00
O960   O     0.76660   0.31520   0.87605   0.01773  Uiso   1.00
O961   O     0.76692   0.31530   0.79225   0.01773  Uiso   1.00
Si962  Si    0.72374   0.32152   0.70809   0.01013  Uiso   1.00
Si963  Si    0.72192   0.32011   0.87341   0.01013  Uiso   1.00
O964   O     0.70661   0.40400   0.86953   0.01520  Uiso   1.00
O965   O     0.70871   0.40576   0.70475   0.01520  Uiso   1.00
O966   O     0.70415   0.28522   0.91447   0.02406  Uiso   1.00
Mg967  Mg    0.79718   0.27823   0.75080   0.01520  Uiso   1.00
O968   O     0.76712   0.18839   0.83403   0.01773  Uiso   1.00
O969   O     0.76716   0.19394   0.75072   0.01773  Uiso   1.00
O970   O     0.76537   0.20174   0.91734   0.01773  Uiso   1.00
Si971  Si    0.72249   0.19066   0.83253   0.01013  Uiso   1.00
Si972  Si    0.72285   0.19502   0.74973   0.01013  Uiso   1.00
O973   O     0.70813   0.28132   0.74881   0.01520  Uiso   1.00
O974   O     0.70807   0.27552   0.83328   0.01520  Uiso   1.00
O975   O     0.70781   0.15326   0.79043   0.02406  Uiso   1.00
H976   H     0.85239   0.35418   0.74969   0.00000  Uiso   1.00
H977   H     0.85190   0.23182   0.87742   0.00000  Uiso   1.00
Mg978  Mg    0.79720   0.15370   0.70964   0.01520  Uiso   1.00
Mg979  Mg    0.79656   0.27379   0.83427   0.01520  Uiso   1.00
Mg980  Mg    0.79697   0.40006   0.79257   0.01520  Uiso   1.00
O981   O     0.82846   0.48866   0.70941   0.01773  Uiso   1.00
O982   O     0.82684   0.48497   0.79336   0.01773  Uiso   1.00
O983   O     0.82704   0.48321   0.87686   0.01773  Uiso   1.00
Si984  Si    0.87313   0.49927   0.70801   0.01013  Uiso   1.00
Si985  Si    0.87054  -0.01330   0.79280   0.01013  Uiso   1.00
O986   O     0.88444   0.40367   0.79106   0.01520  Uiso   1.00
O987   O     0.88997   0.42620   0.47280   0.01520  Uiso   1.00
O988   O     0.88559   0.02670   0.75155   0.02406  Uiso   1.00
Mg989  Mg    0.79453   0.02791   0.91641   0.01520  Uiso   1.00
O990   O     0.82558   0.11153   0.83590   0.01773  Uiso   1.00
O991   O     0.82724   0.09954   0.91881   0.01773  Uiso   1.00
O992   O     0.82645   0.11169   0.75139   0.01773  Uiso   1.00
Al993  Al    0.86966   0.11013   0.83289   0.01013  Uiso   1.00
Si994  Si    0.87197   0.11056   0.91275   0.01013  Uiso   1.00
O995   O     0.89353   0.03273   0.91783   0.01520  Uiso   1.00
O996   O     0.88438   0.03075   0.83313   0.01520  Uiso   1.00
O997   O     0.88321   0.15404   0.87133   0.02406  Uiso   1.00
H998   H     0.74356   0.45902   0.90759   0.00000  Uiso   1.00
H999   H     0.74217   0.05811   0.79108   0.00000  Uiso   1.00
Mg1000 Mg    0.79645   0.39981   0.87685   0.01520  Uiso   1.00
O1001  O     0.76718   0.06925   0.70899   0.01773  Uiso   1.00
O1002  O     0.76569   0.06838   0.87825   0.01773  Uiso   1.00
O1003  O     0.76633   0.06849   0.79319   0.01773  Uiso   1.00
Si1004 Si    0.72251   0.07134   0.70767   0.01013  Uiso   1.00
Si1005 Si    0.72085   0.06428   0.87733   0.01013  Uiso   1.00
O1006  O     0.70760   0.14697   0.87267   0.01520  Uiso   1.00
O1007  O     0.70763   0.15501   0.70870   0.01520  Uiso   1.00
O1008  O     0.70323   0.04060   0.92408   0.02406  Uiso   1.00
Mg1009 Mg    0.79653   0.02835   0.75160   0.01520  Uiso   1.00
O1010  O     0.76724   0.44077   0.83448   0.01773  Uiso   1.00
O1011  O     0.76731   0.44855   0.74870   0.01773  Uiso   1.00
O1012  O     0.76672   0.44544   0.91790   0.01773  Uiso   1.00
Si1013 Si    0.72294   0.44311   0.82894   0.01013  Uiso   1.00
Si1014 Si    0.72299   0.44357   0.74888   0.01013  Uiso   1.00
O1015  O     0.70747   0.03094   0.74859   0.01520  Uiso   1.00
O1016  O     0.71327   0.03240   0.83156   0.01520  Uiso   1.00
O1017  O     0.70819   0.39993   0.78874   0.02406  Uiso   1.00
H1018  H     0.85132   0.10330   0.74717   0.00000  Uiso   1.00
H1019  H     0.85295   0.47962   0.87742   0.00000  Uiso   1.00
Mg1020 Mg    0.79814   0.40456   0.70964   0.01520  Uiso   1.00
Mg1021 Mg    0.79590   0.02865   0.83591   0.01520  Uiso   1.00
Co1022 Co    0.69543   0.03592   0.87680   0.00000  Uiso   1.00
Co1023 Co    0.93515   0.34515   0.93565   0.00000  Uiso   1.00
Co1024 Co    0.93172   0.39328   0.62307   0.00000  Uiso   1.00
O1025  O     0.95791   0.42216   0.66123   0.00000  Uiso   1.00
O1026  O     0.95066   0.35169   0.58324   0.00000  Uiso   1.00
Mg1027 Mg    0.79807   0.65028   0.54411   0.01520  Uiso   1.00
O1028  O     0.82879   0.72949   0.45874   0.01773  Uiso   1.00
O1029  O     0.82706   0.73593   0.54207   0.01773  Uiso   1.00
O1030  O     0.82697   0.73740   0.62643   0.01773  Uiso   1.00
Si1031 Si    0.88154   0.76681   0.97373   0.01013  Uiso   1.00
Si1032 Si    0.87156   0.73897   0.54447   0.01013  Uiso   1.00
O1033  O     0.88695   0.65538   0.54813   0.01520  Uiso   1.00
O1034  O     0.88660   0.65580   0.71001   0.01520  Uiso   1.00
O1035  O     0.88801   0.77989   0.50437   0.02406  Uiso   1.00
Mg1036 Mg    0.79696   0.77784   0.66816   0.01520  Uiso   1.00
O1037  O     0.82686   0.86203   0.58306   0.01773  Uiso   1.00
O1038  O     0.82672   0.86243   0.66777   0.01773  Uiso   1.00
O1039  O     0.82532   0.86143   0.49763   0.01773  Uiso   1.00
Al1040 Al    0.87015   0.86229   0.58557   0.01013  Uiso   1.00
Si1041 Si    0.87134   0.86204   0.66711   0.01013  Uiso   1.00
O1042  O     0.88615   0.77786   0.67005   0.01520  Uiso   1.00
O1043  O     0.88453   0.78063   0.58580   0.01520  Uiso   1.00
O1044  O     0.88563   0.90060   0.62518   0.02406  Uiso   1.00
H1045  H     0.74128   0.69392   0.66831   0.00000  Uiso   1.00
H1046  H     0.74146   0.81900   0.54203   0.00000  Uiso   1.00
Mg1047 Mg    0.79750   0.65228   0.62717   0.01520  Uiso   1.00
O1048  O     0.76841   0.81600   0.45640   0.01773  Uiso   1.00
O1049  O     0.76728   0.81851   0.62573   0.01773  Uiso   1.00
O1050  O     0.76734   0.81649   0.54092   0.01773  Uiso   1.00
Si1051 Si    0.72437   0.82052   0.46581   0.01013  Uiso   1.00
Si1052 Si    0.72266   0.82094   0.62691   0.01013  Uiso   1.00
O1053  O     0.70820   0.90566   0.62509   0.01520  Uiso   1.00
O1054  O     0.70728   0.90303   0.46238   0.01520  Uiso   1.00
O1055  O     0.70781   0.77926   0.66768   0.02406  Uiso   1.00
Mg1056 Mg    0.79737   0.77374   0.49899   0.01520  Uiso   1.00
O1057  O     0.76769   0.69268   0.58491   0.01773  Uiso   1.00
O1058  O     0.76788   0.68684   0.50074   0.01773  Uiso   1.00
O1059  O     0.76725   0.69307   0.66855   0.01773  Uiso   1.00
Si1060 Si    0.72312   0.69454   0.58750   0.01013  Uiso   1.00
Si1061 Si    0.72399   0.69730   0.50843   0.01013  Uiso   1.00
O1062  O     0.71247   0.78374   0.50896   0.01520  Uiso   1.00
O1063  O     0.70786   0.77863   0.58655   0.01520  Uiso   1.00
O1064  O     0.70796   0.65228   0.54736   0.02406  Uiso   1.00
H1065  H     0.85123   0.86120   0.49558   0.00000  Uiso   1.00
H1066  H     0.85293   0.73743   0.62671   0.00000  Uiso   1.00
Mg1067 Mg    0.79739   0.65284   0.94287   0.01520  Uiso   1.00
Mg1068 Mg    0.79717   0.77727   0.58385   0.01520  Uiso   1.00
Mg1069 Mg    0.79669   0.90211   0.54081   0.01520  Uiso   1.00
O1070  O     0.82458   0.97905   0.45653   0.01773  Uiso   1.00
O1071  O     0.82648   0.98694   0.54031   0.01773  Uiso   1.00
O1072  O     0.82695   0.98758   0.62500   0.01773  Uiso   1.00
Si1073 Si    0.88841   0.49483   0.95869   0.01013  Uiso   1.00
Si1074 Si    0.87111   0.50204   0.55222   0.01013  Uiso   1.00
O1075  O     0.88579   0.90187   0.54653   0.01520  Uiso   1.00
O1076  O     0.88633   0.90300   0.70792   0.01520  Uiso   1.00
O1077  O     0.88622   0.53891   0.51033   0.02406  Uiso   1.00
Mg1078 Mg    0.79822   0.52520   0.66839   0.01520  Uiso   1.00
O1079  O     0.82938   0.61442   0.58937   0.01773  Uiso   1.00
O1080  O     0.82732   0.61150   0.66892   0.01773  Uiso   1.00
O1081  O     0.82825   0.61207   0.50991   0.01773  Uiso   1.00
Al1082 Al    0.87163   0.62140   0.58887   0.01013  Uiso   1.00
Si1083 Si    0.87172   0.62039   0.66767   0.01013  Uiso   1.00
O1084  O     0.88610   0.54914   0.66859   0.01520  Uiso   1.00
O1085  O     0.88629   0.55603   0.58923   0.01520  Uiso   1.00
O1086  O     0.88420   0.66641   0.62748   0.02406  Uiso   1.00
H1087  H     0.74128   0.94554   0.66713   0.00000  Uiso   1.00
H1088  H     0.74287   0.56131   0.54730   0.00000  Uiso   1.00
Mg1089 Mg    0.79709   0.90299   0.62532   0.01520  Uiso   1.00
O1090  O     0.76436   0.58578   0.46869   0.01773  Uiso   1.00
O1091  O     0.76928   0.56833   0.63079   0.01773  Uiso   1.00
O1092  O     0.76708   0.57496   0.55193   0.01773  Uiso   1.00
Si1093 Si    0.70726   0.60677   0.95257   0.01013  Uiso   1.00
Si1094 Si    0.72320   0.57040   0.62900   0.01013  Uiso   1.00
O1095  O     0.70933   0.65544   0.62931   0.01520  Uiso   1.00
O1096  O     0.68096   0.67300   0.93652   0.01520  Uiso   1.00
O1097  O     0.70792   0.52785   0.66917   0.02406  Uiso   1.00
Mg1098 Mg    0.79531   0.53535   0.50702   0.01520  Uiso   1.00
O1099  O     0.76731   0.94357   0.58312   0.01773  Uiso   1.00
O1100  O     0.76648   0.94277   0.49932   0.01773  Uiso   1.00
O1101  O     0.76725   0.94397   0.66732   0.01773  Uiso   1.00
Si1102 Si    0.72266   0.94622   0.58389   0.01013  Uiso   1.00
Si1103 Si    0.72199   0.94698   0.50219   0.01013  Uiso   1.00
O1104  O     0.70628   0.53904   0.50774   0.01520  Uiso   1.00
O1105  O     0.70906   0.53346   0.58709   0.01520  Uiso   1.00
O1106  O     0.70730   0.90568   0.54311   0.02406  Uiso   1.00
H1107  H     0.85139   0.59332   0.51716   0.00000  Uiso   1.00
H1108  H     0.85292   0.98592   0.62508   0.00000  Uiso   1.00
Mg1109 Mg    0.79408   0.90090   0.46071   0.01520  Uiso   1.00
Mg1110 Mg    0.79848   0.53071   0.58894   0.01520  Uiso   1.00
Mg1111 Mg    0.79679   0.65129   0.79452   0.01520  Uiso   1.00
O1112  O     0.82663   0.73705   0.71049   0.01773  Uiso   1.00
O1113  O     0.82620   0.73653   0.79471   0.01773  Uiso   1.00
O1114  O     0.82548   0.73670   0.87941   0.01773  Uiso   1.00
Si1115 Si    0.87123   0.73953   0.71166   0.01013  Uiso   1.00
Si1116 Si    0.87072   0.73762   0.79372   0.01013  Uiso   1.00
O1117  O     0.88426   0.65232   0.79435   0.01520  Uiso   1.00
O1118  O     0.88711   0.65400   0.47197   0.01520  Uiso   1.00
O1119  O     0.88533   0.78003   0.75307   0.02406  Uiso   1.00
Mg1120 Mg    0.79540   0.77951   0.91565   0.01520  Uiso   1.00
O1121  O     0.82566   0.86204   0.83680   0.01773  Uiso   1.00
O1122  O     0.82341   0.85987   0.92173   0.01773  Uiso   1.00
O1123  O     0.82635   0.86207   0.75223   0.01773  Uiso   1.00
Al1124 Al    0.86890   0.86144   0.83409   0.01013  Uiso   1.00
Si1125 Si    0.86749   0.86106   0.91324   0.01013  Uiso   1.00
O1126  O     0.89391   0.79459   0.92871   0.01520  Uiso   1.00
O1127  O     0.88442   0.78039   0.83449   0.01520  Uiso   1.00
O1128  O     0.88229   0.90392   0.87299   0.02406  Uiso   1.00
H1129  H     0.73948   0.69740   0.92380   0.00000  Uiso   1.00
H1130  H     0.74056   0.81921   0.79382   0.00000  Uiso   1.00
Mg1131 Mg    0.79657   0.65058   0.87938   0.01520  Uiso   1.00
O1132  O     0.76698   0.81844   0.70998   0.01773  Uiso   1.00
O1133  O     0.76583   0.81805   0.87802   0.01773  Uiso   1.00
O1134  O     0.76653   0.81790   0.79415   0.01773  Uiso   1.00
Si1135 Si    0.72234   0.81952   0.70896   0.01013  Uiso   1.00
Si1136 Si    0.72109   0.82028   0.87491   0.01013  Uiso   1.00
O1137  O     0.70574   0.90429   0.87076   0.01520  Uiso   1.00
O1138  O     0.70800   0.90434   0.70870   0.01520  Uiso   1.00
O1139  O     0.70380   0.78457   0.91604   0.02406  Uiso   1.00
Mg1140 Mg    0.79659   0.77738   0.75232   0.01520  Uiso   1.00
O1141  O     0.76689   0.69148   0.83678   0.01773  Uiso   1.00
O1142  O     0.76703   0.69235   0.75237   0.01773  Uiso   1.00
O1143  O     0.76506   0.70280   0.92008   0.01773  Uiso   1.00
Si1144 Si    0.72230   0.68959   0.83447   0.01013  Uiso   1.00
Si1145 Si    0.72241   0.69426   0.75194   0.01013  Uiso   1.00
O1146  O     0.70751   0.77872   0.74996   0.01520  Uiso   1.00
O1147  O     0.70723   0.77398   0.83533   0.01520  Uiso   1.00
O1148  O     0.70792   0.65136   0.79247   0.02406  Uiso   1.00
H1149  H     0.85232   0.86076   0.75248   0.00000  Uiso   1.00
H1150  H     0.85144   0.73634   0.88041   0.00000  Uiso   1.00
Mg1151 Mg    0.79713   0.65192   0.71047   0.01520  Uiso   1.00
Mg1152 Mg    0.79611   0.77708   0.83659   0.01520  Uiso   1.00
Mg1153 Mg    0.79630   0.90276   0.79409   0.01520  Uiso   1.00
O1154  O     0.82663   0.98754   0.70966   0.01773  Uiso   1.00
O1155  O     0.82598   0.98749   0.79408   0.01773  Uiso   1.00
O1156  O     0.82467   0.98846   0.87900   0.01773  Uiso   1.00
Si1157 Si    0.87130   0.98718   0.70989   0.01013  Uiso   1.00
Si1158 Si    0.87133   0.48933   0.79074   0.01013  Uiso   1.00
O1159  O     0.88369   0.90114   0.79464   0.01520  Uiso   1.00
O1160  O     0.88997   0.92620   0.47280   0.01520  Uiso   1.00
O1161  O     0.88618   0.54054   0.75029   0.02406  Uiso   1.00
Mg1162 Mg    0.79882   0.52009   0.91575   0.01520  Uiso   1.00
O1163  O     0.82645   0.61014   0.83677   0.01773  Uiso   1.00
O1164  O     0.82815   0.59896   0.92025   0.01773  Uiso   1.00
O1165  O     0.82692   0.61103   0.75251   0.01773  Uiso   1.00
Al1166 Al    0.86971   0.61146   0.83353   0.01013  Uiso   1.00
Si1167 Si    0.87221   0.60840   0.91293   0.01013  Uiso   1.00
O1168  O     0.89222   0.52835   0.91301   0.01520  Uiso   1.00
O1169  O     0.88542   0.53052   0.83195   0.01520  Uiso   1.00
O1170  O     0.88371   0.65392   0.87228   0.02406  Uiso   1.00
H1171  H     0.74222   0.95791   0.90855   0.00000  Uiso   1.00
H1172  H     0.74124   0.56749   0.79366   0.00000  Uiso   1.00
Mg1173 Mg    0.79533   0.90325   0.87874   0.01520  Uiso   1.00
O1174  O     0.76785   0.56636   0.70989   0.01773  Uiso   1.00
O1175  O     0.76794   0.56392   0.87958   0.01773  Uiso   1.00
O1176  O     0.76721   0.56629   0.79383   0.01773  Uiso   1.00
Si1177 Si    0.72319   0.56901   0.70978   0.01013  Uiso   1.00
Si1178 Si    0.72303   0.55940   0.87750   0.01013  Uiso   1.00
O1179  O     0.70778   0.64371   0.87400   0.01520  Uiso   1.00
O1180  O     0.70838   0.65344   0.71071   0.01520  Uiso   1.00
O1181  O     0.70482   0.53448   0.92360   0.02406  Uiso   1.00
Mg1182 Mg    0.79747   0.52574   0.75154   0.01520  Uiso   1.00
O1183  O     0.76640   0.94371   0.83576   0.01773  Uiso   1.00
O1184  O     0.76679   0.94372   0.75158   0.01773  Uiso   1.00
O1185  O     0.76562   0.94795   0.91966   0.01773  Uiso   1.00
Si1186 Si    0.72227   0.94498   0.83062   0.01013  Uiso   1.00
Si1187 Si    0.72222   0.94635   0.74947   0.01013  Uiso   1.00
O1188  O     0.70838   0.52798   0.75051   0.01520  Uiso   1.00
O1189  O     0.70949   0.52832   0.83087   0.01520  Uiso   1.00
O1190  O     0.70702   0.90453   0.78978   0.02406  Uiso   1.00
H1191  H     0.85289   0.61061   0.75250   0.00000  Uiso   1.00
H1192  H     0.85055   0.98546   0.88074   0.00000  Uiso   1.00
Mg1193 Mg    0.79680   0.90302   0.70975   0.01520  Uiso   1.00
Mg1194 Mg    0.79707   0.52508   0.83577   0.01520  Uiso   1.00
Co1195 Co    0.69705   0.53089   0.87658   0.00000  Uiso   1.00
Co1196 Co    0.93505   0.83351   0.93265   0.00000  Uiso   1.00
Co1197 Co    0.93101   0.89174   0.62319   0.00000  Uiso   1.00
O1198  O     0.95686   0.92170   0.66140   0.00000  Uiso   1.00
O1199  O     0.95041   0.85059   0.58349   0.00000  Uiso   1.00
loop_
_geom_bond_atom_site_label_1
_geom_bond_atom_site_label_2
_geom_bond_distance
_geom_bond_site_symmetry_2
_ccdc_geom_bond_type
S1     O2      1.901   .     S
S1     O4      1.901   .     S
S1     O5      1.901   .     S
S1     O6      1.901   .     S
O2     O3      1.480   .     S
O3     H7      1.110   .     S
S8     O9      1.901   .     S
S8     O11     1.901   .     S
S8     O12     1.901   .     S
S8     O13     1.901   .     S
O9     O10     1.480   .     S
O10    H14     1.110   .     S
S15    O16     1.901   .     S
S15    O18     1.901   .     S
S15    O19     1.901   .     S
S15    O20     1.900   .     S
O16    O17     1.480   .     S
O17    H21     1.110   .     S
S22    O23     1.901   .     S
S22    O25     1.900   .     S
S22    O26     1.901   .     S
S22    O27     1.900   .     S
O23    O24     1.480   .     S
O24    H28     1.110   .     S
N29    C30     1.510   .     S
N29    C31     1.511   .     S
N29    C32     1.513   .     S
C30    H50     1.140   .     S
C30    H51     1.140   .     S
C30    H52     1.140   .     S
C31    H53     1.140   .     S
C31    H54     1.140   .     S
C31    H55     1.140   .     S
C32    C33     1.545   .     S
C32    H56     1.140   .     S
C32    H57     1.140   .     S
C33    C34     1.535   .     D
C33    O37     1.523   .     S
C34    C35     1.530   .     S
C34    H58     1.140   .     S
C35    C36     1.539   .     D
C35    H59     1.140   .     S
C36    O37     1.526   .     S
C36    C38     1.548   .     S
C38    S39     1.818   .     S
C38    H60     1.140   .     S
C38    H61     1.140   .     S
S39    C40     1.817   .     S
C40    C41     1.548   .     S
C40    H62     1.140   .     S
C40    H63     1.140   .     S
C41    N42     1.516   .     S
C41    H64     1.140   .     S
C41    H65     1.140   .     S
N42    C43     1.517   .     S
N42    H66     1.110   .     S
C43    N44     1.515   .     S
C43    C46     1.551   .     D
N44    C45     1.510   .     S
N44    H67     1.110   .     S
C45    H68     1.140   .     S
C45    H69     1.140   .     S
C45    H70     1.140   .     S
C46    N47     1.517   .     S
C46    H71     1.140   .     S
N47    O48     1.479   .     S
N47    O49     1.481   .     D
O72    H73     1.110   .     S
O72    H74     1.110   .     S
O75    H76     1.110   .     S
O75    H77     1.110   .     S
O78    H79     1.110   .     S
O78    H80     1.110   .     S
O81    H82     1.110   .     S
O81    H83     1.110   .     S
O84    H85     1.110   .     S
O84    H86     1.110   .     S
O87    H88     1.110   .     S
O87    H89     1.110   .     S
O90    H91     1.110   .     S
O90    H92     1.110   .     S
O93    H94     1.110   .     S
O93    H95     1.110   .     S
O96    H97     1.110   .     S
O96    H98     1.110   .     S
O99    H100    1.110   .     S
O99    H101    1.110   .     S
O102   H103    1.110   .     S
O102   H104    1.110   .     S
O105   H106    1.110   .     S
O105   H107    1.110   .     S
O108   H109    1.110   .     S
O108   H110    1.110   .     S
O111   H112    1.110   .     S
O111   H113    1.110   .     S
O114   H115    1.110   .     S
O114   H116    1.110   .     S
O117   H118    1.110   .     S
O117   H119    1.110   .     S
O120   H121    1.110   .     S
O120   H122    1.110   .     S
O123   H124    1.110   .     S
O123   H125    1.110   .     S
O126   H127    1.110   .     S
O126   H128    1.110   .     S
O129   H130    1.110   .     S
O129   H131    1.110   .     S
O132   H133    1.110   .     S
O132   H134    1.110   .     S
O135   H136    1.110   .     S
O135   H137    1.110   .     S
O138   H139    1.110   .     S
O138   H140    1.110   .     S
O141   H142    1.110   .     S
O141   H143    1.110   .     S
O144   H145    1.110   .     S
O144   H146    1.110   .     S
O147   H148    1.110   .     S
O147   H149    1.110   .     S
O150   H151    1.110   .     S
O150   H152    1.110   .     S
O153   H154    1.110   .     S
O153   H155    1.110   .     S
O156   H157    1.110   .     S
O156   H158    1.110   .     S
O159   H160    1.110   .     S
O159   H161    1.110   .     S
Mg162  O216    2.233   .     S
Mg162  O193    2.253   .     S
Mg162  O214    2.249   .     S
Mg162  O227    2.198   .     S
Mg162  O164    2.208   .     S
Mg162  O192    2.235   .     S
O163   Mg191   2.256   .     S
O164   Si167   1.909   .     S
O164   Mg203   2.235   .     S
O164   Mg191   2.247   .     S
O165   Mg203   2.248   .     S
O165   Mg171   2.233   .     S
O165   Mg182   2.208   .     S
O165   H201    1.110   .     S
Si166  O261    1.910   .     S
Si167  O168    1.911   .     S
Si167  O170    1.910   .     S
Si167  O178    1.910   .     S
O168   Al217   1.852   .     S
O169   Si250   1.902   .     S
O169   Si218   1.908   .     S
Mg171  O184    2.244   .     S
Mg171  O247    2.247   .     S
Mg171  O194    2.206   .     S
Mg171  O173    2.206   .     S
Mg171  O267    2.231   .     S
O172   Al175   1.853   .     S
O172   Mg203   2.210   .     S
O172   Mg204   2.249   .     S
O172   Mg224   2.241   .     S
O173   Si176   1.905   .     S
O173   Mg328   2.232   .     S
O173   Mg224   2.244   .     S
O174   Mg244   2.126   .     S
O174   Mg204   2.238   .     S
O174   Mg191   2.217   .     S
O174   H200    1.110   .     S
Al175  O178    1.850   .     S
Al175  O179    1.857   .     S
Al175  O210    1.853   .     S
Si176  O177    1.907   .     S
Si176  O179    1.914   .     S
Si176  O211    1.914   .     S
O177   Si250   1.912   .     S
O179   Co332   1.950   .     S
H180   O194    1.110   .     S
H181   O185    1.108   .     S
Mg182  O194    2.233   .     S
Mg182  O215    2.238   .     S
Mg182  O192    2.247   .     S
Mg182  O226    2.211   .     S
Mg182  O214    2.227   .     S
O183   Si186   1.919   .     S
O183   Mg244   2.121   .     S
O183   Mg191   2.249   .     S
O184   Si187   1.909   .     S
O184   Mg203   2.237   .     S
O184   Mg224   2.203   .     S
O185   Mg203   2.252   .     S
O185   Mg191   2.256   .     S
O185   Mg204   2.212   .     S
Si186  O189    1.910   .     S
Si186  O197    1.910   .     S
Si187  O188    1.911   .     S
Si187  O190    1.914   .     S
Si187  O198    1.907   .     S
O188   Si237   1.912   .     S
O189   Si238   1.906   .     S
O190   Si270   1.912   .     S
Mg191  O193    2.238   .     S
O192   Si195   1.908   .     S
O192   Mg203   2.205   .     S
O193   Si196   1.912   .     S
O194   Mg286   2.240   .     S
Si195  O198    1.908   .     S
Si195  O199    1.905   .     S
Si195  O230    1.909   .     S
Si196  O197    1.908   .     S
Si196  O199    1.910   .     S
Mg202  O299    1.955   .     S
Mg202  O278    1.957   .     S
Mg204  O235    2.233   .     S
Mg204  O206    2.210   .     S
Mg204  O234    2.237   .     S
O205   Mg244   2.119   .     S
O205   Mg406   2.255   .     S
O206   Si382   1.912   .     S
O206   Mg418   2.241   .     S
O206   Mg406   2.248   .     S
O207   Mg418   2.242   .     S
O207   Mg386   2.240   .     S
O207   Mg224   2.208   .     S
O207   H243    1.110   .     S
Si208  O303    1.910   .     S
Si209  O379    1.911   1_545 S
Si209  O383    1.909   1_545 S
Si209  O212    1.910   .     S
Si209  O220    1.911   .     S
O210   Si382   1.913   .     S
O211   Si292   1.909   .     S
Mg213  O380    2.243   1_545 S
Mg213  O226    2.222   .     S
Mg213  O462    2.204   1_545 S
Mg213  O409    2.221   1_545 S
Mg213  O215    2.211   .     S
Mg213  O309    2.239   .     S
O214   Al217   1.850   .     S
O214   Mg245   2.220   .     S
O215   Si218   1.904   .     S
O215   Mg286   2.230   .     S
O216   Mg233   2.226   .     S
O216   H242    1.110   .     S
Al217  O220    1.850   .     S
Al217  O221    1.854   .     S
Si218  O219    1.896   .     S
Si218  O221    1.911   .     S
O219   Si465   1.873   1_545 S
H222   O236    1.110   .     S
H223   O227    1.110   .     S
Mg224  O236    2.233   .     S
Mg224  O234    2.239   .     S
O225   Mg233   2.257   .     S
O226   Si229   1.907   .     S
O226   Mg245   2.224   .     S
O227   Mg245   2.237   .     S
O227   Mg233   2.204   .     S
Si228  O231    1.908   .     S
Si228  O316    1.908   .     S
Si229  O230    1.909   .     S
Si229  O232    1.910   .     S
Si229  O240    1.896   .     S
O232   Si312   1.907   .     S
Mg233  O379    2.250   1_545 S
Mg233  O408    2.242   1_545 S
Mg233  O378    2.242   1_545 S
O234   Si237   1.910   .     S
O234   Mg418   2.207   .     S
O235   Si238   1.907   .     S
O235   Mg244   2.097   .     S
O235   Mg406   2.213   .     S
O236   Mg328   2.241   .     S
O236   Mg386   2.201   .     S
Si237  O413    1.910   .     S
Si237  O241    1.911   .     S
Si238  O412    1.910   .     S
Si238  O241    1.913   .     S
O239   Si411   1.911   1_545 S
O240   Si410   1.907   1_545 S
Mg245  O379    2.231   1_545 S
Mg245  O407    2.234   1_545 S
Mg245  O380    2.243   1_545 S
Mg246  O300    2.236   .     S
Mg246  O277    2.240   .     S
Mg246  O298    2.242   .     S
Mg246  O311    2.213   .     S
Mg246  O248    2.209   .     S
Mg246  O276    2.244   .     S
O247   Si250   1.908   .     S
O247   Mg286   2.206   .     S
O247   Mg275   2.232   .     S
O248   Si251   1.904   .     S
O248   Mg287   2.235   .     S
O248   Mg275   2.248   .     S
O249   Mg287   2.254   .     S
O249   Mg255   2.111   .     S
O249   Mg266   2.219   .     S
O249   H285    1.110   .     S
Si250  O254    1.913   .     S
Si251  O252    1.909   .     S
Si251  O254    1.916   .     S
Si251  O262    1.910   .     S
O252   Al301   1.855   .     S
Mg255  O268    2.093   .     S
Mg255  O278    2.096   .     S
Mg255  O257    2.105   .     S
O256   Al259   1.855   .     S
O256   Mg287   2.212   .     S
O256   Mg288   2.253   .     S
O256   Mg308   2.250   .     S
O257   Si260   1.909   .     S
O257   Mg308   2.249   .     S
O258   Mg328   2.250   .     S
O258   Mg288   2.231   .     S
O258   Mg275   2.209   .     S
O258   H284    1.110   .     S
Al259  O262    1.852   .     S
Al259  O263    1.843   .     S
Al259  O294    1.855   .     S
Si260  O261    1.908   .     S
Si260  O263    1.905   .     S
O261   Co331   1.949   .     S
H264   O278    1.108   .     S
H265   O269    1.110   .     S
Mg266  O278    2.349   .     S
Mg266  O299    2.357   .     S
Mg266  O276    2.249   .     S
Mg266  O310    2.222   .     S
Mg266  O298    2.243   .     S
O267   Si270   1.908   .     S
O267   Mg328   2.203   .     S
O267   Mg275   2.241   .     S
O268   Si271   1.916   .     S
O268   Mg287   2.229   .     S
O268   Mg308   2.204   .     S
O269   Mg287   2.242   .     S
O269   Mg275   2.230   .     S
O269   Mg288   2.206   .     S
Si270  O273    1.906   .     S
Si270  O281    1.912   .     S
Si271  O272    1.914   .     S
Si271  O274    1.910   .     S
Si271  O282    1.912   .     S
O272   Si321   1.910   .     S
O273   Si322   1.907   .     S
Mg275  O277    2.206   .     S
O276   Si279   1.909   .     S
O276   Mg287   2.208   .     S
O277   Si280   1.908   .     S
O277   Mg286   2.238   .     S
Si279  O282    1.911   .     S
Si279  O283    1.914   .     S
Si279  O314    1.916   .     S
Si280  O281    1.910   .     S
Si280  O283    1.914   .     S
Si280  O315    1.909   .     S
Mg286  O309    2.208   .     S
Mg286  O300    2.241   .     S
Mg288  O319    2.240   .     S
Mg288  O290    2.219   .     S
Mg288  O318    2.208   .     S
O289   Si292   1.910   .     S
O289   Mg328   2.210   .     S
O289   Mg386   2.240   .     S
O289   Mg490   2.232   .     S
O290   Si466   1.904   .     S
O290   Mg502   2.221   .     S
O290   Mg490   2.247   .     S
O291   Mg502   2.248   .     S
O291   Mg470   2.068   .     S
O291   Mg308   2.211   .     S
O291   H327    1.110   .     S
Si292  O469    1.920   .     S
Si292  O392    1.913   .     S
Si293  O463    1.906   1_545 S
Si293  O467    1.901   1_545 S
Si293  O296    1.916   .     S
Si293  O304    1.910   .     S
O294   Si466   1.913   .     S
O296   Si465   1.888   1_545 S
Mg297  O464    2.102   1_545 S
Mg297  O310    2.113   .     S
Mg297  O493    2.117   1_545 S
Mg297  O299    2.113   .     S
O298   Al301   1.853   .     S
O298   Mg329   2.205   .     S
O299   Si302   1.912   .     S
O300   Mg317   2.209   .     S
O300   H326    1.110   .     S
Al301  O304    1.848   .     S
Al301  O305    1.848   .     S
Si302  O303    1.909   .     S
Si302  O305    1.911   .     S
H306   O320    1.110   .     S
H307   O311    1.110   .     S
Mg308  O320    2.256   .     S
Mg308  O318    2.242   .     S
O309   Si312   1.908   .     S
O309   Mg317   2.226   .     S
O310   Si313   1.918   .     S
O310   Mg329   2.260   .     S
O311   Mg329   2.238   .     S
O311   Mg317   2.247   .     S
Si312  O315    1.909   .     S
Si312  O323    1.908   .     S
Si313  O314    1.917   .     S
Si313  O316    2.015   .     S
Si313  O324    2.002   .     S
O316   Co330   1.847   .     S
Mg317  O463    2.221   1_545 S
Mg317  O492    2.058   1_545 S
Mg317  O462    2.203   1_545 S
O318   Si321   1.899   .     S
O318   Mg502   2.201   .     S
O319   Si322   1.909   .     S
O319   Mg328   2.222   .     S
O319   Mg490   2.198   .     S
O320   Mg470   2.085   .     S
Si321  O497    1.902   .     S
Si321  O325    1.909   .     S
Si322  O496    1.911   .     S
Si322  O325    1.908   .     S
O323   Si495   1.907   1_545 S
O324   Si494   1.912   1_545 S
O324   Co330   1.845   .     S
Mg329  O463    2.243   1_545 S
Mg329  O491    2.210   1_545 S
Mg329  O464    2.232   1_545 S
Co332  O333    1.950   .     S
Co332  O334    1.950   .     S
Mg335  O389    2.252   .     S
Mg335  O366    2.247   .     S
Mg335  O387    2.246   .     S
Mg335  O400    2.199   .     S
Mg335  O337    2.202   .     S
Mg335  O365    2.247   .     S
O336   Mg364   2.253   .     S
O337   Si340   1.911   .     S
O337   Mg376   2.243   .     S
O337   Mg364   2.247   .     S
O338   Mg376   2.228   .     S
O338   Mg344   2.251   .     S
O338   Mg355   2.200   .     S
O338   H374    1.110   .     S
Si339  O434    1.910   .     S
Si340  O341    1.911   .     S
Si340  O343    1.910   .     S
Si340  O351    1.914   .     S
O341   Al390   1.852   .     S
O342   Si423   1.910   .     S
O342   Si391   1.915   .     S
Mg344  O357    2.198   .     S
Mg344  O420    2.213   .     S
Mg344  O367    2.207   .     S
Mg344  O346    2.213   .     S
Mg344  O440    2.245   .     S
O345   Al348   1.853   .     S
O345   Mg376   2.206   .     S
O345   Mg377   2.214   .     S
O345   Mg397   2.257   .     S
O346   Si349   1.904   .     S
O346   Mg501   2.256   .     S
O346   Mg397   2.199   .     S
O347   Mg417   2.112   .     S
O347   Mg377   2.235   .     S
O347   Mg364   2.207   .     S
O347   H373    1.110   .     S
Al348  O351    1.849   .     S
Al348  O352    1.854   .     S
Al348  O383    1.848   .     S
Si349  O350    1.909   .     S
Si349  O352    1.910   .     S
Si349  O384    1.919   .     S
O350   Si423   1.909   .     S
O352   Co505   1.949   .     S
H353   O367    1.110   .     S
H354   O358    1.106   .     S
Mg355  O367    2.238   .     S
Mg355  O388    2.234   .     S
Mg355  O365    2.236   .     S
Mg355  O399    2.202   .     S
Mg355  O387    2.243   .     S
O356   Si359   1.920   .     S
O356   Mg417   2.117   .     S
O356   Mg364   2.255   .     S
O357   Si360   1.913   .     S
O357   Mg376   2.235   .     S
O357   Mg397   2.202   .     S
O358   Mg376   2.227   .     S
O358   Mg364   2.253   .     S
O358   Mg377   2.194   .     S
Si359  O362    1.907   .     S
Si359  O370    1.906   .     S
Si360  O361    1.905   .     S
Si360  O363    1.908   .     S
Si360  O371    1.908   .     S
O361   Si410   1.899   .     S
O362   Si411   1.906   .     S
O363   Si443   1.911   .     S
Mg364  O366    2.233   .     S
O365   Si368   1.911   .     S
O365   Mg376   2.202   .     S
O366   Si369   1.913   .     S
O367   Mg459   2.228   .     S
Si368  O371    1.910   .     S
Si368  O372    1.905   .     S
Si368  O403    1.907   .     S
Si369  O370    1.905   .     S
Si369  O372    1.907   .     S
Mg375  O472    1.916   .     S
Mg375  O451    1.957   .     S
Mg377  O408    2.161   .     S
Mg377  O379    2.180   .     S
Mg377  O407    2.203   .     S
O378   Mg417   2.097   .     S
O378   Mg233   2.242   1_565 S
O379   Si209   1.911   1_565 S
O379   Mg245   2.231   1_565 S
O379   Mg233   2.250   1_565 S
O380   Mg245   2.243   1_565 S
O380   Mg213   2.243   1_565 S
O380   Mg397   2.179   .     S
O380   H416    1.110   .     S
Si381  O476    1.911   .     S
Si382  O385    1.910   .     S
Si382  O393    1.913   .     S
O383   Si209   1.909   1_565 S
O384   Si465   1.920   .     S
Mg386  O399    2.237   .     S
Mg386  O388    2.202   .     S
Mg386  O482    2.232   .     S
O387   Al390   1.851   .     S
O387   Mg418   2.210   .     S
O388   Si391   1.907   .     S
O388   Mg459   2.241   .     S
O389   Mg406   2.235   .     S
O389   H415    1.110   .     S
Al390  O393    1.851   .     S
Al390  O394    1.858   .     S
Si391  O392    1.909   .     S
Si391  O394    1.915   .     S
H395   O409    1.109   .     S
H396   O400    1.110   .     S
Mg397  O409    2.216   .     S
Mg397  O407    2.140   .     S
O398   Mg406   2.256   .     S
O399   Si402   1.908   .     S
O399   Mg418   2.236   .     S
O400   Mg418   2.239   .     S
O400   Mg406   2.237   .     S
Si401  O404    1.908   .     S
Si401  O489    1.910   .     S
Si402  O403    1.907   .     S
Si402  O405    1.907   .     S
Si402  O413    1.908   .     S
O405   Si485   1.909   .     S
O407   Si410   1.916   .     S
O407   Mg245   2.234   1_565 S
O408   Si411   1.905   .     S
O408   Mg417   2.090   .     S
O408   Mg233   2.242   1_565 S
O409   Mg501   2.141   .     S
O409   Mg213   2.221   1_565 S
Si410  O240    1.907   1_565 S
Si410  O414    1.913   .     S
Si411  O239    1.911   1_565 S
Si411  O414    1.912   .     S
Mg419  O473    2.240   .     S
Mg419  O450    2.226   .     S
Mg419  O471    2.235   .     S
Mg419  O484    2.197   .     S
Mg419  O421    2.194   .     S
Mg419  O449    2.237   .     S
O420   Si423   1.910   .     S
O420   Mg459   2.194   .     S
O420   Mg448   2.240   .     S
O421   Si424   1.907   .     S
O421   Mg460   2.212   .     S
O421   Mg448   2.226   .     S
O422   Mg460   2.208   .     S
O422   Mg428   2.114   .     S
O422   Mg439   2.140   .     S
O422   H458    1.110   .     S
Si423  O427    1.912   .     S
Si424  O425    1.908   .     S
Si424  O427    1.911   .     S
Si424  O435    1.913   .     S
O425   Al474   1.850   .     S
Mg428  O441    2.166   .     S
Mg428  O451    2.097   .     S
Mg428  O430    2.100   .     S
O429   Al432   1.848   .     S
O429   Mg460   2.138   .     S
O429   Mg461   2.214   .     S
O429   Mg481   2.261   .     S
O430   Si433   1.913   .     S
O430   Mg481   2.247   .     S
O431   Mg501   2.178   .     S
O431   Mg461   2.249   .     S
O431   Mg448   2.114   .     S
O431   H457    1.110   .     S
Al432  O435    1.839   .     S
Al432  O436    1.844   .     S
Al432  O467    1.850   .     S
Si433  O434    1.908   .     S
Si433  O436    1.911   .     S
O434   Co504   1.951   .     S
H437   O451    1.106   .     S
H438   O442    1.124   .     S
Mg439  O451    2.403   .     S
Mg439  O472    2.088   .     S
Mg439  O449    2.132   .     S
Mg439  O483    2.231   .     S
Mg439  O471    2.147   .     S
O440   Si443   1.912   .     S
O440   Mg501   2.223   .     S
O440   Mg448   2.215   .     S
O441   Si444   2.013   .     S
O441   Mg460   2.144   .     S
O441   Mg481   2.030   .     S
O442   Mg460   2.232   .     S
O442   Mg448   2.230   .     S
O442   Mg461   2.056   .     S
Si443  O446    1.884   .     S
Si443  O454    1.949   .     S
Si444  O445    1.911   .     S
Si444  O447    1.909   .     S
Si444  O455    1.910   .     S
O445   Si494   1.909   .     S
O446   Si495   1.942   .     S
Mg448  O450    2.204   .     S
O449   Si452   1.893   .     S
O449   Mg460   2.210   .     S
O450   Si453   1.903   .     S
O450   Mg459   2.237   .     S
Si452  O455    1.747   .     S
Si452  O456    1.955   .     S
Si452  O487    2.085   .     S
Si453  O454    1.910   .     S
Si453  O456    1.950   .     S
Si453  O488    1.907   .     S
Mg459  O482    2.203   .     S
Mg459  O473    2.232   .     S
Mg461  O492    2.286   .     S
Mg461  O463    2.215   .     S
Mg461  O491    2.250   .     S
O462   Si465   1.907   .     S
O462   Mg501   2.247   .     S
O462   Mg213   2.204   1_565 S
O462   Mg317   2.203   1_565 S
O463   Si293   1.906   1_565 S
O463   Mg329   2.243   1_565 S
O463   Mg317   2.221   1_565 S
O464   Mg329   2.232   1_565 S
O464   Mg297   2.102   1_565 S
O464   Mg481   2.207   .     S
O464   H500    1.110   .     S
Si465  O296    1.888   1_565 S
Si465  O219    1.873   1_565 S
Si466  O469    1.919   .     S
Si466  O477    1.925   .     S
O467   Si293   1.901   1_565 S
Mg470  O483    2.270   .     S
Mg470  O472    2.258   .     S
O471   Al474   1.858   .     S
O471   Mg502   2.213   .     S
O472   Si475   1.996   .     S
O473   Mg490   2.205   .     S
O473   H499    1.110   .     S
Al474  O477    1.860   .     S
Al474  O478    1.868   .     S
Si475  O476    1.911   .     S
Si475  O478    2.065   .     S
H479   O493    1.108   .     S
H480   O484    1.109   .     S
Mg481  O493    2.238   .     S
Mg481  O491    2.231   .     S
O482   Si485   1.921   .     S
O482   Mg490   2.242   .     S
O483   Si486   1.934   .     S
O483   Mg502   2.161   .     S
O484   Mg502   2.227   .     S
O484   Mg490   2.212   .     S
Si485  O488    1.953   .     S
Si485  O496    1.913   .     S
Si486  O487    1.573   .     S
Si486  O489    2.251   .     S
Si486  O497    1.913   .     S
O489   Co503   1.864   .     S
O491   Si494   1.909   .     S
O491   Mg329   2.210   1_565 S
O492   Si495   1.930   .     S
O492   Mg501   2.266   .     S
O492   Mg317   2.058   1_565 S
O493   Mg297   2.117   1_565 S
Si494  O324    1.912   1_565 S
Si494  O498    1.909   .     S
Si495  O323    1.907   1_565 S
Si495  O498    1.906   .     S
O497   Co503   1.906   .     S
Co505  O506    1.950   .     S
Co505  O507    1.950   .     S
Mg508  O562    2.251   .     S
Mg508  O539    2.239   .     S
Mg508  O560    2.245   .     S
Mg508  O573    2.193   .     S
Mg508  O510    2.205   .     S
Mg508  O538    2.246   .     S
O509   Mg537   2.257   .     S
O510   Si513   1.910   .     S
O510   Mg549   2.244   .     S
O510   Mg537   2.241   .     S
O511   Mg549   2.237   .     S
O511   Mg517   2.235   .     S
O511   Mg528   2.204   .     S
O511   H547    1.110   .     S
Si512  O607    1.909   .     S
Si513  O514    1.912   .     S
Si513  O516    1.910   .     S
Si513  O524    1.912   .     S
O514   Al563   1.852   .     S
O515   Si596   1.907   .     S
O515   Si564   1.911   .     S
Mg517  O530    2.230   .     S
Mg517  O593    2.238   .     S
Mg517  O540    2.203   .     S
Mg517  O519    2.210   .     S
Mg517  O613    2.220   .     S
O518   Al521   1.852   .     S
O518   Mg549   2.211   .     S
O518   Mg550   2.232   .     S
O518   Mg570   2.257   .     S
O519   Si522   1.903   .     S
O519   Mg674   2.308   .     S
O519   Mg570   2.218   .     S
O520   Mg590   2.124   .     S
O520   Mg550   2.242   .     S
O520   Mg537   2.208   .     S
O520   H546    1.110   .     S
Al521  O524    1.851   .     S
Al521  O525    1.855   .     S
Al521  O556    1.852   .     S
Si522  O523    1.910   .     S
Si522  O525    1.911   .     S
Si522  O557    2.014   .     S
O523   Si596   1.910   .     S
O525   Co678   1.949   .     S
H526   O540    1.110   .     S
H527   O531    1.109   .     S
Mg528  O540    2.233   .     S
Mg528  O561    2.244   .     S
Mg528  O538    2.240   .     S
Mg528  O572    2.197   .     S
Mg528  O560    2.241   .     S
O529   Si532   1.920   .     S
O529   Mg590   2.106   .     S
O529   Mg537   2.246   .     S
O530   Si533   1.911   .     S
O530   Mg549   2.243   .     S
O530   Mg570   2.215   .     S
O531   Mg549   2.237   .     S
O531   Mg537   2.259   .     S
O531   Mg550   2.199   .     S
Si532  O535    1.909   .     S
Si532  O543    1.909   .     S
Si533  O534    1.910   .     S
Si533  O536    1.913   .     S
Si533  O544    1.907   .     S
O534   Si583   1.910   .     S
O535   Si584   1.905   .     S
O536   Si616   1.911   .     S
Mg537  O539    2.226   .     S
O538   Si541   1.908   .     S
O538   Mg549   2.202   .     S
O539   Si542   1.913   .     S
O540   Mg632   2.242   .     S
Si541  O544    1.907   .     S
Si541  O545    1.905   .     S
Si541  O576    1.908   .     S
Si542  O543    1.907   .     S
Si542  O545    1.910   .     S
Mg548  O645    1.952   .     S
Mg548  O624    1.954   .     S
Mg550  O581    2.220   .     S
Mg550  O552    2.191   .     S
Mg550  O580    2.255   .     S
O551   Mg590   2.103   .     S
O551   Mg752   2.325   .     S
O552   Si728   1.907   .     S
O552   Mg764   2.265   .     S
O552   Mg752   2.290   .     S
O553   Mg764   2.161   .     S
O553   Mg732   2.237   .     S
O553   Mg570   2.234   .     S
O553   H589    1.149   .     S
Si554  O649    1.910   .     S
Si555  O725    1.912   1_545 S
Si555  O729    1.911   1_545 S
Si555  O558    1.910   .     S
Si555  O566    1.912   .     S
O556   Si728   1.913   .     S
O557   Si638   1.897   .     S
Mg559  O726    2.247   1_545 S
Mg559  O572    2.238   .     S
Mg559  O808    2.247   1_545 S
Mg559  O755    2.190   1_545 S
Mg559  O561    2.197   .     S
Mg559  O655    2.237   .     S
O560   Al563   1.851   .     S
O560   Mg591   2.208   .     S
O561   Si564   1.905   .     S
O561   Mg632   2.233   .     S
O562   Mg579   2.234   .     S
O562   H588    1.110   .     S
Al563  O566    1.850   .     S
Al563  O567    1.857   .     S
Si564  O565    1.908   .     S
Si564  O567    1.914   .     S
O565   Si811   1.913   1_545 S
H568   O582    1.023   .     S
H569   O573    1.110   .     S
Mg570  O582    2.326   .     S
Mg570  O580    2.213   .     S
O571   Mg579   2.256   .     S
O572   Si575   1.909   .     S
O572   Mg591   2.238   .     S
O573   Mg591   2.235   .     S
O573   Mg579   2.237   .     S
Si574  O577    1.908   .     S
Si574  O662    1.908   .     S
Si575  O576    1.906   .     S
Si575  O578    1.912   .     S
Si575  O586    1.902   .     S
O578   Si658   1.911   .     S
Mg579  O725    2.246   1_545 S
Mg579  O754    2.212   1_545 S
Mg579  O724    2.256   1_545 S
O580   Si583   1.910   .     S
O580   Mg764   2.196   .     S
O581   Si584   1.907   .     S
O581   Mg590   2.097   .     S
O581   Mg752   2.210   .     S
O582   Mg674   2.223   .     S
O582   Mg732   2.176   .     S
Si583  O759    1.910   .     S
Si583  O587    1.912   .     S
Si584  O758    1.910   .     S
Si584  O587    1.914   .     S
O585   Si757   1.910   1_545 S
O586   Si756   1.904   1_545 S
Mg591  O725    2.245   1_545 S
Mg591  O753    2.201   1_545 S
Mg591  O726    2.246   1_545 S
Mg592  O646    2.235   .     S
Mg592  O623    2.243   .     S
Mg592  O644    2.246   .     S
Mg592  O657    2.201   .     S
Mg592  O594    2.199   .     S
Mg592  O622    2.235   .     S
O593   Si596   1.908   .     S
O593   Mg632   2.200   .     S
O593   Mg621   2.225   .     S
O594   Si597   1.905   .     S
O594   Mg633   2.222   .     S
O594   Mg621   2.245   .     S
O595   Mg633   2.253   .     S
O595   Mg601   2.114   .     S
O595   Mg612   2.212   .     S
O595   H631    1.110   .     S
Si596  O600    1.911   .     S
Si597  O598    1.910   .     S
Si597  O600    1.913   .     S
Si597  O608    1.910   .     S
O598   Al647   1.855   .     S
Mg601  O614    2.085   .     S
Mg601  O624    2.083   .     S
Mg601  O603    2.090   .     S
O602   Al605   1.800   .     S
O602   Mg633   2.202   .     S
O602   Mg634   2.337   .     S
O602   Mg654   2.264   .     S
O603   Si606   1.908   .     S
O603   Mg654   2.447   .     S
O604   Mg674   2.289   .     S
O604   Mg634   2.283   .     S
O604   Mg621   2.203   .     S
O604   H630    1.110   .     S
Al605  O608    1.992   .     S
Al605  O609    1.828   .     S
Al605  O640    1.846   .     S
Si606  O607    1.907   .     S
Si606  O609    1.912   .     S
O607   Co677   1.948   .     S
H610   O624    1.106   .     S
H611   O615    1.110   .     S
Mg612  O624    2.344   .     S
Mg612  O645    2.358   .     S
Mg612  O622    2.247   .     S
Mg612  O656    2.209   .     S
Mg612  O644    2.242   .     S
O613   Si616   1.910   .     S
O613   Mg674   2.247   .     S
O613   Mg621   2.240   .     S
O614   Si617   1.915   .     S
O614   Mg633   2.201   .     S
O614   Mg654   2.235   .     S
O615   Mg633   2.239   .     S
O615   Mg621   2.211   .     S
O615   Mg634   2.257   .     S
Si616  O619    2.007   .     S
Si616  O627    1.912   .     S
Si617  O618    2.011   .     S
Si617  O620    1.909   .     S
Si617  O628    1.910   .     S
O618   Si667   1.893   .     S
O619   Si668   1.901   .     S
Mg621  O623    2.198   .     S
O622   Si625   1.910   .     S
O622   Mg633   2.195   .     S
O623   Si626   1.909   .     S
O623   Mg632   2.230   .     S
Si625  O628    1.910   .     S
Si625  O629    1.914   .     S
Si625  O660    1.916   .     S
Si626  O627    1.910   .     S
Si626  O629    1.914   .     S
Si626  O661    1.909   .     S
Mg632  O655    2.198   .     S
Mg632  O646    2.247   .     S
Mg634  O665    2.130   .     S
Mg634  O636    2.128   .     S
Mg634  O664    2.147   .     S
O635   Si638   1.903   .     S
O635   Mg674   2.135   .     S
O635   Mg732   2.215   .     S
O635   Mg836   2.223   .     S
O636   Si812   1.909   .     S
O636   Mg848   2.242   .     S
O636   Mg836   2.227   .     S
O637   Mg848   2.220   .     S
O637   Mg816   2.102   .     S
O637   Mg654   2.110   .     S
O637   H673    1.110   .     S
Si638  O815    1.911   .     S
Si638  O738    1.908   .     S
Si639  O809    1.905   1_545 S
Si639  O813    1.909   1_545 S
Si639  O642    1.918   .     S
Si639  O650    1.912   .     S
O640   Si812   1.904   .     S
O642   Si811   1.916   1_545 S
Mg643  O810    2.100   1_545 S
Mg643  O656    2.110   .     S
Mg643  O839    2.107   1_545 S
Mg643  O645    2.104   .     S
O644   Al647   1.855   .     S
O644   Mg675   2.200   .     S
O645   Si648   1.911   .     S
O646   Mg663   2.199   .     S
O646   H672    1.110   .     S
Al647  O650    1.852   .     S
Al647  O651    1.847   .     S
Si648  O649    1.908   .     S
Si648  O651    1.910   .     S
H652   O666    1.110   .     S
H653   O657    1.110   .     S
Mg654  O666    2.157   .     S
Mg654  O664    2.103   .     S
O655   Si658   1.909   .     S
O655   Mg663   2.242   .     S
O656   Si659   1.920   .     S
O656   Mg675   2.251   .     S
O657   Mg675   2.243   .     S
O657   Mg663   2.240   .     S
Si658  O661    1.908   .     S
Si658  O669    1.909   .     S
Si659  O660    1.917   .     S
Si659  O662    2.014   .     S
Si659  O670    2.001   .     S
O662   Co676   1.847   .     S
Mg663  O809    2.243   1_545 S
Mg663  O838    2.200   1_545 S
Mg663  O808    2.239   1_545 S
O664   Si667   1.907   .     S
O664   Mg848   2.224   .     S
O665   Si668   1.910   .     S
O665   Mg674   2.102   .     S
O665   Mg836   2.236   .     S
O666   Mg816   2.107   .     S
Si667  O843    1.908   .     S
Si667  O671    1.905   .     S
Si668  O842    1.908   .     S
Si668  O671    1.901   .     S
O669   Si841   1.908   1_545 S
O670   Si840   1.911   1_545 S
O670   Co676   1.845   .     S
Mg675  O809    2.241   1_545 S
Mg675  O837    2.202   1_545 S
Mg675  O810    2.236   1_545 S
Co678  O679    1.950   .     S
Co678  O680    1.950   .     S
Mg681  O735    2.257   .     S
Mg681  O712    2.267   .     S
Mg681  O733    2.235   .     S
Mg681  O746    2.248   .     S
Mg681  O683    2.230   .     S
Mg681  O711    2.259   .     S
O682   Mg710   2.256   .     S
O683   Si686   1.907   .     S
O683   Mg722   2.248   .     S
O683   Mg710   2.246   .     S
O684   Mg722   2.220   .     S
O684   Mg690   2.225   .     S
O684   Mg701   2.206   .     S
O684   H720    1.032   .     S
Si685  O780    1.910   .     S
Si686  O687    1.906   .     S
Si686  O689    1.910   .     S
Si686  O697    1.910   .     S
O687   Al736   1.851   .     S
O688   Si769   1.906   .     S
O688   Si737   1.910   .     S
Mg690  O703    2.247   .     S
Mg690  O766    2.245   .     S
Mg690  O713    2.201   .     S
Mg690  O692    2.199   .     S
Mg690  O786    2.237   .     S
O691   Al694   1.853   .     S
O691   Mg722   2.210   .     S
O691   Mg723   2.239   .     S
O691   Mg743   2.253   .     S
O692   Si695   1.905   .     S
O692   Mg847   2.236   .     S
O692   Mg743   2.249   .     S
O693   Mg763   2.124   .     S
O693   Mg723   2.240   .     S
O693   Mg710   2.221   .     S
O693   H719    1.110   .     S
Al694  O697    1.849   .     S
Al694  O698    1.858   .     S
Al694  O729    1.852   .     S
Si695  O696    1.907   .     S
Si695  O698    1.915   .     S
Si695  O730    1.912   .     S
O696   Si769   1.911   .     S
O698   Co851   1.949   .     S
H699   O713    1.110   .     S
H700   O704    1.108   .     S
Mg701  O713    2.199   .     S
Mg701  O734    2.233   .     S
Mg701  O711    2.179   .     S
Mg701  O745    2.200   .     S
Mg701  O733    2.191   .     S
O702   Si705   1.918   .     S
O702   Mg763   2.121   .     S
O702   Mg710   2.253   .     S
O703   Si706   1.908   .     S
O703   Mg722   2.273   .     S
O703   Mg743   2.164   .     S
O704   Mg722   2.245   .     S
O704   Mg710   2.263   .     S
O704   Mg723   2.221   .     S
Si705  O708    1.911   .     S
Si705  O716    1.903   .     S
Si706  O707    1.908   .     S
Si706  O709    1.914   .     S
Si706  O717    1.854   .     S
O707   Si756   1.959   .     S
O708   Si757   1.908   .     S
O709   Si789   1.912   .     S
Mg710  O712    2.251   .     S
O711   Si714   1.904   .     S
O711   Mg722   2.221   .     S
O712   Si715   1.925   .     S
O713   Mg805   2.263   .     S
Si714  O717    1.850   .     S
Si714  O718    1.921   .     S
Si714  O749    1.970   .     S
Si715  O716    1.904   .     S
Si715  O718    1.896   .     S
Mg721  O818    1.955   .     S
Mg721  O797    1.957   .     S
Mg723  O754    2.229   .     S
Mg723  O725    2.209   .     S
Mg723  O753    2.249   .     S
O724   Mg763   2.118   .     S
O724   Mg579   2.256   1_565 S
O725   Si555   1.912   1_565 S
O725   Mg591   2.245   1_565 S
O725   Mg579   2.246   1_565 S
O726   Mg591   2.246   1_565 S
O726   Mg559   2.247   1_565 S
O726   Mg743   2.192   .     S
O726   H762    1.110   .     S
Si727  O822    1.910   .     S
Si728  O731    1.910   .     S
Si728  O739    1.944   .     S
O729   Si555   1.911   1_565 S
O730   Si811   1.908   .     S
Mg732  O745    2.305   .     S
Mg732  O734    2.214   .     S
Mg732  O828    2.209   .     S
O733   Al736   1.853   .     S
O733   Mg764   2.135   .     S
O734   Si737   1.906   .     S
O734   Mg805   2.196   .     S
O735   Mg752   2.130   .     S
O735   H761    1.110   .     S
Al736  O739    1.839   .     S
Al736  O740    1.855   .     S
Si737  O738    1.906   .     S
Si737  O740    1.913   .     S
H741   O755    1.110   .     S
H742   O746    1.110   .     S
Mg743  O755    2.239   .     S
Mg743  O753    2.243   .     S
O744   Mg752   2.209   .     S
O745   Si748   1.908   .     S
O745   Mg764   2.267   .     S
O746   Mg764   2.123   .     S
O746   Mg752   2.131   .     S
Si747  O750    1.908   .     S
Si747  O835    1.908   .     S
Si748  O749    1.853   .     S
Si748  O751    1.913   .     S
Si748  O759    1.915   .     S
O751   Si831   1.912   .     S
O753   Si756   1.927   .     S
O753   Mg591   2.201   1_565 S
O754   Si757   1.906   .     S
O754   Mg763   2.098   .     S
O754   Mg579   2.212   1_565 S
O755   Mg847   2.242   .     S
O755   Mg559   2.190   1_565 S
Si756  O586    1.904   1_565 S
Si756  O760    1.917   .     S
Si757  O585    1.910   1_565 S
Si757  O760    1.918   .     S
Mg765  O819    2.232   .     S
Mg765  O796    2.248   .     S
Mg765  O817    2.241   .     S
Mg765  O830    2.215   .     S
Mg765  O767    2.209   .     S
Mg765  O795    2.242   .     S
O766   Si769   1.909   .     S
O766   Mg805   2.201   .     S
O766   Mg794   2.235   .     S
O767   Si770   1.904   .     S
O767   Mg806   2.237   .     S
O767   Mg794   2.245   .     S
O768   Mg806   2.252   .     S
O768   Mg774   2.110   .     S
O768   Mg785   2.218   .     S
O768   H804    1.110   .     S
Si769  O773    1.914   .     S
Si770  O771    1.908   .     S
Si770  O773    1.916   .     S
Si770  O781    1.911   .     S
O771   Al820   1.852   .     S
Mg774  O787    2.093   .     S
Mg774  O797    2.098   .     S
Mg774  O776    2.106   .     S
O775   Al778   1.852   .     S
O775   Mg806   2.208   .     S
O775   Mg807   2.247   .     S
O775   Mg827   2.249   .     S
O776   Si779   1.912   .     S
O776   Mg827   2.248   .     S
O777   Mg847   2.247   .     S
O777   Mg807   2.239   .     S
O777   Mg794   2.204   .     S
O777   H803    1.110   .     S
Al778  O781    1.851   .     S
Al778  O782    1.844   .     S
Al778  O813    1.853   .     S
Si779  O780    1.907   .     S
Si779  O782    1.909   .     S
O780   Co850   1.950   .     S
H783   O797    1.108   .     S
H784   O788    1.110   .     S
Mg785  O797    2.349   .     S
Mg785  O818    2.360   .     S
Mg785  O795    2.253   .     S
Mg785  O829    2.223   .     S
Mg785  O817    2.247   .     S
O786   Si789   1.909   .     S
O786   Mg847   2.204   .     S
O786   Mg794   2.243   .     S
O787   Si790   1.915   .     S
O787   Mg806   2.235   .     S
O787   Mg827   2.210   .     S
O788   Mg806   2.247   .     S
O788   Mg794   2.236   .     S
O788   Mg807   2.207   .     S
Si789  O792    1.908   .     S
Si789  O800    1.913   .     S
Si790  O791    1.913   .     S
Si790  O793    1.909   .     S
Si790  O801    1.911   .     S
O791   Si840   1.910   .     S
O792   Si841   1.909   .     S
Mg794  O796    2.204   .     S
O795   Si798   1.908   .     S
O795   Mg806   2.209   .     S
O796   Si799   1.907   .     S
O796   Mg805   2.232   .     S
Si798  O801    1.911   .     S
Si798  O802    1.915   .     S
Si798  O833    1.915   .     S
Si799  O800    1.911   .     S
Si799  O802    1.915   .     S
Si799  O834    1.910   .     S
Mg805  O828    2.207   .     S
Mg805  O819    2.246   .     S
Mg807  O838    2.245   .     S
Mg807  O809    2.203   .     S
Mg807  O837    2.238   .     S
O808   Si811   1.909   .     S
O808   Mg847   2.201   .     S
O808   Mg559   2.247   1_565 S
O808   Mg663   2.239   1_565 S
O809   Si639   1.905   1_565 S
O809   Mg675   2.241   1_565 S
O809   Mg663   2.243   1_565 S
O810   Mg675   2.236   1_565 S
O810   Mg643   2.100   1_565 S
O810   Mg827   2.207   .     S
O810   H846    1.110   .     S
Si811  O642    1.916   1_565 S
Si811  O565    1.913   1_565 S
Si812  O815    1.912   .     S
Si812  O823    1.911   .     S
O813   Si639   1.909   1_565 S
Mg816  O829    2.110   .     S
Mg816  O818    2.106   .     S
O817   Al820   1.852   .     S
O817   Mg848   2.209   .     S
O818   Si821   1.912   .     S
O819   Mg836   2.217   .     S
O819   H845    1.110   .     S
Al820  O823    1.848   .     S
Al820  O824    1.848   .     S
Si821  O822    1.909   .     S
Si821  O824    1.911   .     S
H825   O839    1.109   .     S
H826   O830    1.110   .     S
Mg827  O839    2.239   .     S
Mg827  O837    2.247   .     S
O828   Si831   1.906   .     S
O828   Mg836   2.231   .     S
O829   Si832   1.918   .     S
O829   Mg848   2.260   .     S
O830   Mg848   2.230   .     S
O830   Mg836   2.240   .     S
Si831  O834    1.909   .     S
Si831  O842    1.907   .     S
Si832  O833    1.917   .     S
Si832  O835    2.012   .     S
Si832  O843    2.000   .     S
O835   Co849   1.848   .     S
O837   Si840   1.909   .     S
O837   Mg675   2.202   1_565 S
O838   Si841   1.907   .     S
O838   Mg847   2.236   .     S
O838   Mg663   2.200   1_565 S
O839   Mg643   2.107   1_565 S
Si840  O670    1.911   1_565 S
Si840  O844    1.912   .     S
Si841  O669    1.908   1_565 S
Si841  O844    1.909   .     S
O843   Co849   1.848   .     S
Co851  O852    1.950   .     S
Co851  O853    1.950   .     S
Mg854  O908    2.256   .     S
Mg854  O885    2.249   .     S
Mg854  O906    2.251   .     S
Mg854  O919    2.207   .     S
Mg854  O856    2.215   .     S
Mg854  O884    2.251   .     S
O855   Mg883   2.256   .     S
O856   Si859   1.911   .     S
O856   Mg895   2.247   .     S
O856   Mg883   2.251   .     S
O857   Mg895   2.248   .     S
O857   Mg863   2.253   .     S
O857   Mg874   2.204   .     S
O857   H893    1.110   .     S
Si858  O953    1.909   .     S
Si859  O860    1.914   .     S
Si859  O862    1.910   .     S
Si859  O870    1.914   .     S
O860   Al909   1.854   .     S
O861   Si942   1.909   .     S
O861   Si910   1.911   .     S
Mg863  O876    2.240   .     S
Mg863  O939    2.243   .     S
Mg863  O886    2.204   .     S
Mg863  O865    2.201   .     S
Mg863  O959    2.248   .     S
O864   Al867   1.854   .     S
O864   Mg895   2.206   .     S
O864   Mg896   2.242   .     S
O864   Mg916   2.246   .     S
O865   Si868   1.907   .     S
O865   Mg1020  2.235   .     S
O865   Mg916   2.233   .     S
O866   Mg936   2.126   .     S
O866   Mg896   2.239   .     S
O866   Mg883   2.217   .     S
O866   H892    1.110   .     S
Al867  O870    1.854   .     S
Al867  O871    1.851   .     S
Al867  O902    1.854   .     S
Si868  O869    1.909   .     S
Si868  O871    1.909   .     S
Si868  O903    1.919   .     S
O869   Si942   1.911   .     S
O871   Co1024  1.950   .     S
H872   O886    1.110   .     S
H873   O877    1.109   .     S
Mg874  O886    2.246   .     S
Mg874  O907    2.243   .     S
Mg874  O884    2.246   .     S
Mg874  O918    2.207   .     S
Mg874  O906    2.247   .     S
O875   Si878   1.917   .     S
O875   Mg936   2.120   .     S
O875   Mg883   2.249   .     S
O876   Si879   1.908   .     S
O876   Mg895   2.244   .     S
O876   Mg916   2.208   .     S
O877   Mg895   2.250   .     S
O877   Mg883   2.258   .     S
O877   Mg896   2.215   .     S
Si878  O881    1.909   .     S
Si878  O889    1.909   .     S
Si879  O880    1.910   .     S
Si879  O882    1.912   .     S
Si879  O890    1.909   .     S
O880   Si929   1.910   .     S
O881   Si930   1.907   .     S
O882   Si962   1.912   .     S
Mg883  O885    2.240   .     S
O884   Si887   1.908   .     S
O884   Mg895   2.207   .     S
O885   Si888   1.911   .     S
O886   Mg978   2.239   .     S
Si887  O890    1.909   .     S
Si887  O891    1.906   .     S
Si887  O922    1.909   .     S
Si888  O889    1.907   .     S
Si888  O891    1.909   .     S
Mg894  O991    1.887   .     S
Mg894  O970    1.955   .     S
Mg896  O927    2.235   .     S
Mg896  O898    2.202   .     S
Mg896  O926    2.228   .     S
O897   Mg936   2.113   .     S
O897   Mg1098  2.261   .     S
O898   Si1074  1.927   .     S
O898   Mg1110  2.233   .     S
O898   Mg1098  2.221   .     S
O899   Mg1110  2.207   .     S
O899   Mg1078  2.209   .     S
O899   Mg916   2.196   .     S
O899   H935    1.075   .     S
Si900  O995    1.910   .     S
Si901  O1071   1.911   1_545 S
Si901  O1075   1.911   1_545 S
Si901  O904    1.910   .     S
Si901  O912    1.912   .     S
O902   Si1074  1.918   .     S
O903   Si984   1.918   .     S
Mg905  O1072   2.243   1_545 S
Mg905  O918    2.242   .     S
Mg905  O1154   2.244   1_545 S
Mg905  O1101   2.209   1_545 S
Mg905  O907    2.211   .     S
Mg905  O1001   2.236   .     S
O906   Al909   1.852   .     S
O906   Mg937   2.215   .     S
O907   Si910   1.905   .     S
O907   Mg978   2.245   .     S
O908   Mg925   2.241   .     S
O908   H934    1.110   .     S
Al909  O912    1.852   .     S
Al909  O913    1.857   .     S
Si910  O911    1.909   .     S
Si910  O913    1.915   .     S
O911   Si1157  1.913   1_545 S
H914   O928    1.092   .     S
H915   O919    1.110   .     S
Mg916  O928    2.203   .     S
Mg916  O926    2.215   .     S
O917   Mg925   2.256   .     S
O918   Si921   1.908   .     S
O918   Mg937   2.241   .     S
O919   Mg937   2.244   .     S
O919   Mg925   2.240   .     S
Si920  O923    1.908   .     S
Si920  O1008   1.911   .     S
Si921  O922    1.908   .     S
Si921  O924    1.914   .     S
Si921  O932    1.910   .     S
O924   Si1004  1.952   .     S
Mg925  O1071   2.247   1_545 S
Mg925  O1100   2.216   1_545 S
Mg925  O1070   2.256   1_545 S
O926   Si929   1.911   .     S
O926   Mg1110  2.221   .     S
O927   Si930   1.905   .     S
O927   Mg936   2.100   .     S
O927   Mg1098  2.207   .     S
O928   Mg1020  2.209   .     S
O928   Mg1078  2.138   .     S
Si929  O1105   1.909   .     S
Si929  O933    1.911   .     S
Si930  O1104   1.910   .     S
Si930  O933    1.912   .     S
O931   Si1103  1.910   1_545 S
O932   Si1102  1.911   1_545 S
Mg937  O1071   2.243   1_545 S
Mg937  O1099   2.213   1_545 S
Mg937  O1072   2.246   1_545 S
Mg938  O992    2.141   .     S
Mg938  O969    2.257   .     S
Mg938  O990    2.237   .     S
Mg938  O1003   2.122   .     S
Mg938  O940    2.220   .     S
Mg938  O968    2.250   .     S
O939   Si942   1.911   .     S
O939   Mg978   2.209   .     S
O939   Mg967   2.157   .     S
O940   Si943   1.905   .     S
O940   Mg979   2.242   .     S
O940   Mg967   2.242   .     S
O941   Mg979   2.242   .     S
O941   Mg947   2.112   .     S
O941   Mg958   2.210   .     S
O941   H977    1.110   .     S
Si942  O946    1.907   .     S
Si943  O944    1.910   .     S
Si943  O946    1.928   .     S
Si943  O954    1.910   .     S
O944   Al993   1.853   .     S
Mg947  O960    2.091   .     S
Mg947  O970    2.088   .     S
Mg947  O949    2.098   .     S
O948   Al951   1.854   .     S
O948   Mg979   2.210   .     S
O948   Mg980   2.242   .     S
O948   Mg1000  2.252   .     S
O949   Si952   1.912   .     S
O949   Mg1000  2.246   .     S
O950   Mg1020  2.213   .     S
O950   Mg980   2.203   .     S
O950   Mg967   2.212   .     S
O950   H976    1.094   .     S
Al951  O954    1.851   .     S
Al951  O955    1.843   .     S
Al951  O986    1.857   .     S
Si952  O953    1.908   .     S
Si952  O955    1.907   .     S
O953   Co1023  1.950   .     S
H956   O970    1.107   .     S
H957   O961    1.110   .     S
Mg958  O970    2.350   .     S
Mg958  O991    2.328   .     S
Mg958  O968    2.246   .     S
Mg958  O1002   2.147   .     S
Mg958  O990    2.156   .     S
O959   Si962   1.911   .     S
O959   Mg1020  2.219   .     S
O959   Mg967   2.154   .     S
O960   Si963   1.915   .     S
O960   Mg979   2.240   .     S
O960   Mg1000  2.210   .     S
O961   Mg979   2.240   .     S
O961   Mg967   2.203   .     S
O961   Mg980   2.217   .     S
Si962  O965    1.912   .     S
Si962  O973    1.910   .     S
Si963  O964    1.910   .     S
Si963  O966    1.908   .     S
Si963  O974    1.911   .     S
O964   Si1013  1.907   .     S
O965   Si1014  1.980   .     S
Mg967  O969    2.208   .     S
O968   Si971   1.909   .     S
O968   Mg979   2.213   .     S
O969   Si972   1.894   .     S
O969   Mg978   2.213   .     S
Si971  O974    1.912   .     S
Si971  O975    1.915   .     S
Si971  O1006   1.916   .     S
Si972  O973    1.945   .     S
Si972  O975    1.916   .     S
Si972  O1007   1.913   .     S
Mg978  O1001   2.211   .     S
Mg978  O992    2.227   .     S
Mg980  O1011   2.354   .     S
Mg980  O982    2.215   .     S
Mg980  O1010   2.232   .     S
O981   Si984   1.923   .     S
O981   Mg1020  2.212   .     S
O981   Mg1078  2.187   .     S
O981   Mg1182  2.241   .     S
O982   Si1158  1.906   .     S
O982   Mg1194  2.242   .     S
O982   Mg1182  2.222   .     S
O983   Mg1194  2.225   .     S
O983   Mg1162  2.079   .     S
O983   Mg1000  2.207   .     S
O983   H1019   1.110   .     S
Si984  O1161   1.936   .     S
Si984  O1084   1.937   .     S
Si985  O1155   1.905   1_545 S
Si985  O1159   1.910   1_545 S
Si985  O988    1.917   .     S
Si985  O996    1.912   .     S
O986   Si1158  1.910   .     S
O988   Si1157  1.915   1_545 S
Mg989  O1156   2.110   1_545 S
Mg989  O1002   2.105   .     S
Mg989  O1185   2.109   1_545 S
Mg989  O991    2.072   .     S
O990   Al993   1.887   .     S
O990   Mg1021  2.175   .     S
O991   Si994   1.940   .     S
O992   Mg1009  2.189   .     S
O992   H1018   1.090   .     S
Al993  O996    1.806   .     S
Al993  O997    1.847   .     S
Si994  O995    1.908   .     S
Si994  O997    1.909   .     S
H998   O1012   1.106   .     S
H999   O1003   1.059   .     S
Mg1000 O1012   2.252   .     S
Mg1000 O1010   2.235   .     S
O1001  Si1004  1.910   .     S
O1001  Mg1009  2.244   .     S
O1002  Si1005  1.918   .     S
O1002  Mg1021  2.248   .     S
O1003  Mg1021  2.244   .     S
O1003  Mg1009  2.230   .     S
Si1004 O1007   1.894   .     S
Si1004 O1015   1.910   .     S
Si1005 O1006   1.860   .     S
Si1005 O1008   2.019   .     S
Si1005 O1016   1.920   .     S
O1008  Co1022  1.857   .     S
Mg1009 O1155   2.243   1_545 S
Mg1009 O1184   2.207   1_545 S
Mg1009 O1154   2.243   1_545 S
O1010  Si1013  1.906   .     S
O1010  Mg1194  2.204   .     S
O1011  Si1014  1.897   .     S
O1011  Mg1020  2.211   .     S
O1011  Mg1182  2.093   .     S
O1012  Mg1162  2.103   .     S
Si1013 O1189   1.907   .     S
Si1013 O1017   1.911   .     S
Si1014 O1188   1.906   .     S
Si1014 O1017   1.906   .     S
O1015  Si1187  1.911   1_545 S
O1016  Si1186  1.903   1_545 S
O1016  Co1022  1.907   .     S
Mg1021 O1155   2.242   1_545 S
Mg1021 O1183   2.207   1_545 S
Mg1021 O1156   2.238   1_545 S
Co1024 O1025   1.950   .     S
Co1024 O1026   1.950   .     S
Mg1027 O1081   2.017   .     S
Mg1027 O1058   2.252   .     S
Mg1027 O1079   2.329   .     S
Mg1027 O1092   2.103   .     S
Mg1027 O1029   2.208   .     S
Mg1027 O1057   2.232   .     S
O1028  Mg1056  2.259   .     S
O1029  Si1032  1.905   .     S
O1029  Mg1068  2.238   .     S
O1029  Mg1056  2.241   .     S
O1030  Mg1068  2.246   .     S
O1030  Mg1036  2.232   .     S
O1030  Mg1047  2.209   .     S
O1030  H1066   1.109   .     S
Si1031 O1126   1.910   .     S
Si1032 O1033   1.905   .     S
Si1032 O1035   1.910   .     S
Si1032 O1043   1.908   .     S
O1033  Al1082  1.851   .     S
O1034  Si1115  1.903   .     S
O1034  Si1083  1.909   .     S
Mg1036 O1049   2.245   .     S
Mg1036 O1112   2.243   .     S
Mg1036 O1059   2.209   .     S
Mg1036 O1038   2.207   .     S
Mg1036 O1132   2.235   .     S
O1037  Al1040  1.852   .     S
O1037  Mg1068  2.208   .     S
O1037  Mg1069  2.247   .     S
O1037  Mg1089  2.245   .     S
O1038  Si1041  1.907   .     S
O1038  Mg1193  2.238   .     S
O1038  Mg1089  2.244   .     S
O1039  Mg1109  2.126   .     S
O1039  Mg1069  2.241   .     S
O1039  Mg1056  2.219   .     S
O1039  H1065   1.110   .     S
Al1040 O1043   1.846   .     S
Al1040 O1044   1.855   .     S
Al1040 O1075   1.852   .     S
Si1041 O1042   1.906   .     S
Si1041 O1044   1.915   .     S
Si1041 O1076   1.911   .     S
O1042  Si1115  1.911   .     S
O1044  Co1197  1.950   .     S
H1045  O1059   1.110   .     S
H1046  O1050   1.108   .     S
Mg1047 O1059   2.231   .     S
Mg1047 O1080   2.230   .     S
Mg1047 O1057   2.242   .     S
Mg1047 O1091   2.163   .     S
Mg1047 O1079   2.153   .     S
O1048  Si1051  1.919   .     S
O1048  Mg1109  2.123   .     S
O1048  Mg1056  2.246   .     S
O1049  Si1052  1.908   .     S
O1049  Mg1068  2.240   .     S
O1049  Mg1089  2.206   .     S
O1050  Mg1068  2.251   .     S
O1050  Mg1056  2.257   .     S
O1050  Mg1069  2.215   .     S
Si1051 O1054   1.909   .     S
Si1051 O1062   1.910   .     S
Si1052 O1053   1.910   .     S
Si1052 O1055   1.915   .     S
Si1052 O1063   1.908   .     S
O1053  Si1102  1.912   .     S
O1054  Si1103  1.906   .     S
O1055  Si1135  1.913   .     S
Mg1056 O1058   2.242   .     S
O1057  Si1060  1.907   .     S
O1057  Mg1068  2.200   .     S
O1058  Si1061  1.912   .     S
O1059  Mg1151  2.240   .     S
Si1060 O1063   1.908   .     S
Si1060 O1064   1.905   .     S
Si1060 O1095   1.909   .     S
Si1061 O1062   1.908   .     S
Si1061 O1064   1.910   .     S
Mg1067 O1164   1.952   .     S
Mg1067 O1143   1.954   .     S
Mg1069 O1100   2.232   .     S
Mg1069 O1071   2.212   .     S
Mg1069 O1099   2.242   .     S
O1070  Mg1109  2.121   .     S
O1070  Mg925   2.256   1_565 S
O1071  Si901   1.911   1_565 S
O1071  Mg937   2.243   1_565 S
O1071  Mg925   2.247   1_565 S
O1072  Mg937   2.246   1_565 S
O1072  Mg905   2.243   1_565 S
O1072  Mg1089  2.209   .     S
O1072  H1108   1.110   .     S
Si1073 O1168   1.909   .     S
Si1074 O1077   1.910   .     S
Si1074 O1085   1.946   .     S
O1075  Si901   1.911   1_565 S
O1076  Si1157  1.908   .     S
Mg1078 O1091   2.116   .     S
Mg1078 O1080   2.221   .     S
Mg1078 O1174   2.240   .     S
O1079  Al1082  1.812   .     S
O1079  Mg1110  2.220   .     S
O1080  Si1083  1.908   .     S
O1080  Mg1151  2.231   .     S
O1081  Mg1098  2.161   .     S
O1081  H1107   1.103   .     S
Al1082 O1085   1.528   .     S
Al1082 O1086   1.852   .     S
Si1083 O1084   1.639   .     S
Si1083 O1086   1.911   .     S
H1087  O1101   1.110   .     S
H1088  O1092   1.090   .     S
Mg1089 O1101   2.239   .     S
Mg1089 O1099   2.240   .     S
O1090  Mg1098  2.257   .     S
O1091  Si1094  1.971   .     S
O1091  Mg1110  2.193   .     S
O1092  Mg1110  2.175   .     S
O1092  Mg1098  2.274   .     S
Si1093 O1096   1.908   .     S
Si1093 O1181   1.907   .     S
Si1094 O1095   1.907   .     S
Si1094 O1097   1.911   .     S
Si1094 O1105   1.898   .     S
O1097  Si1177  1.911   .     S
O1099  Si1102  1.909   .     S
O1099  Mg937   2.213   1_565 S
O1100  Si1103  1.906   .     S
O1100  Mg1109  2.099   .     S
O1100  Mg925   2.216   1_565 S
O1101  Mg1193  2.245   .     S
O1101  Mg905   2.209   1_565 S
Si1102 O932    1.911   1_565 S
Si1102 O1106   1.912   .     S
Si1103 O931    1.910   1_565 S
Si1103 O1106   1.914   .     S
Mg1111 O1165   2.241   .     S
Mg1111 O1142   2.242   .     S
Mg1111 O1163   2.244   .     S
Mg1111 O1176   2.210   .     S
Mg1111 O1113   2.210   .     S
Mg1111 O1141   2.242   .     S
O1112  Si1115  1.908   .     S
O1112  Mg1151  2.210   .     S
O1112  Mg1140  2.234   .     S
O1113  Si1116  1.903   .     S
O1113  Mg1152  2.239   .     S
O1113  Mg1140  2.244   .     S
O1114  Mg1152  2.247   .     S
O1114  Mg1120  2.107   .     S
O1114  Mg1131  2.213   .     S
O1114  H1150   1.110   .     S
Si1115 O1119   1.913   .     S
Si1116 O1117   1.909   .     S
Si1116 O1119   1.915   .     S
Si1116 O1127   1.910   .     S
O1117  Al1166  1.853   .     S
Mg1120 O1133   2.093   .     S
Mg1120 O1143   2.094   .     S
Mg1120 O1122   2.103   .     S
O1121  Al1124  1.850   .     S
O1121  Mg1152  2.208   .     S
O1121  Mg1153  2.246   .     S
O1121  Mg1173  2.252   .     S
O1122  Si1125  1.912   .     S
O1122  Mg1173  2.247   .     S
O1123  Mg1193  2.246   .     S
O1123  Mg1153  2.239   .     S
O1123  Mg1140  2.209   .     S
O1123  H1149   1.110   .     S
Al1124 O1127   1.851   .     S
Al1124 O1128   1.844   .     S
Al1124 O1159   1.853   .     S
Si1125 O1126   1.908   .     S
Si1125 O1128   1.910   .     S
O1126  Co1196  1.950   .     S
H1129  O1143   1.109   .     S
H1130  O1134   1.110   .     S
Mg1131 O1143   2.350   .     S
Mg1131 O1164   2.349   .     S
Mg1131 O1141   2.252   .     S
Mg1131 O1175   2.216   .     S
Mg1131 O1163   2.253   .     S
O1132  Si1135  1.908   .     S
O1132  Mg1193  2.208   .     S
O1132  Mg1140  2.245   .     S
O1133  Si1136  1.916   .     S
O1133  Mg1152  2.235   .     S
O1133  Mg1173  2.211   .     S
O1134  Mg1152  2.244   .     S
O1134  Mg1140  2.236   .     S
O1134  Mg1153  2.212   .     S
Si1135 O1138   1.909   .     S
Si1135 O1146   1.913   .     S
Si1136 O1137   1.914   .     S
Si1136 O1139   1.909   .     S
Si1136 O1147   1.912   .     S
O1137  Si1186  1.911   .     S
O1138  Si1187  1.910   .     S
Mg1140 O1142   2.209   .     S
O1141  Si1144  1.908   .     S
O1141  Mg1152  2.211   .     S
O1142  Si1145  1.907   .     S
O1142  Mg1151  2.239   .     S
Si1144 O1147   1.911   .     S
Si1144 O1148   1.915   .     S
Si1144 O1179   1.915   .     S
Si1145 O1146   1.912   .     S
Si1145 O1148   1.915   .     S
Si1145 O1180   1.910   .     S
Mg1151 O1174   2.212   .     S
Mg1151 O1165   2.239   .     S
Mg1153 O1184   2.246   .     S
Mg1153 O1155   2.207   .     S
Mg1153 O1183   2.232   .     S
O1154  Si1157  1.909   .     S
O1154  Mg1193  2.207   .     S
O1154  Mg905   2.244   1_565 S
O1154  Mg1009  2.243   1_565 S
O1155  Si985   1.905   1_565 S
O1155  Mg1021  2.242   1_565 S
O1155  Mg1009  2.243   1_565 S
O1156  Mg1021  2.238   1_565 S
O1156  Mg989   2.110   1_565 S
O1156  Mg1173  2.207   .     S
O1156  H1192   1.110   .     S
Si1157 O988    1.915   1_565 S
Si1157 O911    1.913   1_565 S
Si1158 O1161   2.008   .     S
Si1158 O1169   1.914   .     S
O1159  Si985   1.910   1_565 S
Mg1162 O1175   2.136   .     S
Mg1162 O1164   2.104   .     S
O1163  Al1166  1.853   .     S
O1163  Mg1194  2.206   .     S
O1164  Si1167  1.915   .     S
O1165  Mg1182  2.211   .     S
O1165  H1191   1.110   .     S
Al1166 O1169   1.853   .     S
Al1166 O1170   1.847   .     S
Si1167 O1168   1.909   .     S
Si1167 O1170   1.909   .     S
H1171  O1185   1.109   .     S
H1172  O1176   1.110   .     S
Mg1173 O1185   2.239   .     S
Mg1173 O1183   2.241   .     S
O1174  Si1177  1.909   .     S
O1174  Mg1182  2.221   .     S
O1175  Si1178  1.923   .     S
O1175  Mg1194  2.257   .     S
O1176  Mg1194  2.240   .     S
O1176  Mg1182  2.255   .     S
Si1177 O1180   1.908   .     S
Si1177 O1188   1.907   .     S
Si1178 O1179   1.917   .     S
Si1178 O1181   2.013   .     S
Si1178 O1189   2.003   .     S
O1181  Co1195  1.846   .     S
O1183  Si1186  1.896   .     S
O1183  Mg1021  2.207   1_565 S
O1184  Si1187  1.907   .     S
O1184  Mg1193  2.237   .     S
O1184  Mg1009  2.207   1_565 S
O1185  Mg989   2.109   1_565 S
Si1186 O1016   1.903   1_565 S
Si1186 O1190   1.911   .     S
Si1187 O1015   1.911   1_565 S
Si1187 O1190   1.907   .     S
O1189  Co1195  1.843   .     S
Co1197 O1198   1.950   .     S
Co1197 O1199   1.950   .     S
