# Supplementary material for: Overcoming the permeability-selectivity challenge in water purification using two-dimensional cobalt-functionalized vermiculite membrane
Source: Nat Commun. 2024 Jan 9;15:391. doi: 10.1038/s41467-024-44699-0 (PMC10776859; doi:10.1038/s41467-024-44699-0)
Supplement: Supplementary file 6 — Source Data [file 41467_2024_44699_MOESM6_ESM.zip › MD-vermiculite-final state.cif]

data_vermite\final\state
_audit_creation_date              2023-12-21
_audit_creation_method            'Materials Studio'
_symmetry_space_group_name_H-M    'P1'
_symmetry_Int_Tables_number       1
_symmetry_cell_setting            triclinic
loop_
_symmetry_equiv_pos_as_xyz
  x,y,z
_cell_length_a                    21.2303
_cell_length_b                    28.4270
_cell_length_c                    40.2024
_cell_angle_alpha                 90.0000
_cell_angle_beta                  90.0000
_cell_angle_gamma                 90.0000
loop_
_atom_site_label
_atom_site_type_symbol
_atom_site_fract_x
_atom_site_fract_y
_atom_site_fract_z
_atom_site_U_iso_or_equiv
_atom_site_adp_type
_atom_site_occupancy
S1     S     0.64077   1.39777   0.03922   0.00000  Uiso   1.00
O2     O     0.67717   1.45037   0.04954   0.00000  Uiso   1.00
O3     O     0.63069   1.48000   0.04991   0.00000  Uiso   1.00
O4     O     0.56401   1.39392   0.05710   0.00000  Uiso   1.00
O5     O     0.63062   1.39373  -0.00345   0.00000  Uiso   1.00
O6     O     0.68640   1.35089   0.05335   0.00000  Uiso   1.00
H7     H     0.64847   1.50979   0.03895   0.00000  Uiso   1.00
S8     S    -0.01986   1.01150   0.00832   0.00000  Uiso   1.00
O9     O    -0.02295   1.01005   0.05066   0.00000  Uiso   1.00
O10    O    -0.07680   1.03219   0.05878   0.00000  Uiso   1.00
O11    O     0.04492   1.03981  -0.00534   0.00000  Uiso   1.00
O12    O    -0.01235   0.95317  -0.00312   0.00000  Uiso   1.00
O13    O    -0.08875   1.03363  -0.00707   0.00000  Uiso   1.00
H14    H    -0.09780   1.00745   0.07201   0.00000  Uiso   1.00
S15    S     0.58519   0.97729   0.01998   0.00000  Uiso   1.00
O16    O     0.65695   0.99221   0.00262   0.00000  Uiso   1.00
O17    O     0.68867   1.01447   0.02641   0.00000  Uiso   1.00
O18    O     0.53706   0.94910  -0.00843   0.00000  Uiso   1.00
O19    O     0.59395   0.94397   0.05535   0.00000  Uiso   1.00
O20    O     0.54614   1.02832   0.03055   0.00000  Uiso   1.00
H21    H     0.67770   1.04817   0.02387   0.00000  Uiso   1.00
S22    S     0.42410   0.33395   0.01706   0.00000  Uiso   1.00
O23    O     0.42284   0.39195   0.00416   0.00000  Uiso   1.00
O24    O     0.43762   0.41720   0.02991   0.00000  Uiso   1.00
O25    O     0.40122   0.32876   0.05775   0.00000  Uiso   1.00
O26    O     0.36883   0.30057  -0.00343   0.00000  Uiso   1.00
O27    O     0.49427   0.30980   0.01263   0.00000  Uiso   1.00
H28    H     0.48174   0.42837   0.02445   0.00000  Uiso   1.00
N29    N     0.37884   0.69470   0.04436   0.00000  Uiso   1.00
C30    C     0.34198   0.73570   0.05911   0.00000  Uiso   1.00
C31    C     0.42626   0.67776   0.06873   0.00000  Uiso   1.00
C32    C     0.40607   0.70701   0.01173   0.00000  Uiso   1.00
C33    C     0.46821   0.73012   0.01207   0.00000  Uiso   1.00
C34    C     0.48380   0.77489   0.02380   0.00000  Uiso   1.00
C35    C     0.54647   0.77866   0.01929   0.00000  Uiso   1.00
C36    C     0.56441   0.73482   0.00554   0.00000  Uiso   1.00
O37    O     0.51762   0.70418   0.00397   0.00000  Uiso   1.00
C38    C     0.63114   0.71991   0.00015   0.00000  Uiso   1.00
S39    S     0.68498   0.74117   0.03237   0.00000  Uiso   1.00
C40    C     0.75073   0.70553   0.01738   0.00000  Uiso   1.00
C41    C     0.80933   0.72448   0.03149   0.00000  Uiso   1.00
N42    N     0.86509   0.69808   0.01848   0.00000  Uiso   1.00
C43    C     0.91326   0.68107   0.03987   0.00000  Uiso   1.00
N44    N     0.90115   0.65711   0.07071   0.00000  Uiso   1.00
C45    C     0.84597   0.62879   0.07534   0.00000  Uiso   1.00
C46    C     0.97386   0.69426   0.03566   0.00000  Uiso   1.00
N47    N     1.02569   0.67070   0.05273   0.00000  Uiso   1.00
O48    O     1.07863   0.69239   0.05928   0.00000  Uiso   1.00
O49    O     1.01822   0.62600   0.06122   0.00000  Uiso   1.00
H50    H     0.31578   0.72519   0.08064   0.00000  Uiso   1.00
H51    H     0.30681   0.74828   0.04134   0.00000  Uiso   1.00
H52    H     0.36987   0.76727   0.05912   0.00000  Uiso   1.00
H53    H     0.44460   0.64439   0.05858   0.00000  Uiso   1.00
H54    H     0.40745   0.67227   0.09403   0.00000  Uiso   1.00
H55    H     0.46676   0.70457   0.07269   0.00000  Uiso   1.00
H56    H     0.37152   0.72608  -0.00328   0.00000  Uiso   1.00
H57    H     0.41236   0.67349  -0.00356   0.00000  Uiso   1.00
H58    H     0.44999   0.80403   0.03169   0.00000  Uiso   1.00
H59    H     0.58147   0.80610   0.02633   0.00000  Uiso   1.00
H60    H     0.64803   0.73260  -0.02532   0.00000  Uiso   1.00
H61    H     0.63199   0.67903  -0.00154   0.00000  Uiso   1.00
H62    H     0.75061   0.70541  -0.00859   0.00000  Uiso   1.00
H63    H     0.74403   0.67016   0.02876   0.00000  Uiso   1.00
H64    H     0.80881   0.72336   0.05965   0.00000  Uiso   1.00
H65    H     0.80993   0.76112   0.02317   0.00000  Uiso   1.00
H66    H     0.87914   0.70494  -0.00666   0.00000  Uiso   1.00
H67    H     0.92425   0.66646   0.09356   0.00000  Uiso   1.00
H68    H     0.81601   0.62190   0.05297   0.00000  Uiso   1.00
H69    H     0.81535   0.64817   0.09264   0.00000  Uiso   1.00
H70    H     0.85882   0.59720   0.08749   0.00000  Uiso   1.00
H71    H     0.98620   0.71875   0.01533   0.00000  Uiso   1.00
O72    O    -0.09165   0.34244   0.31308   0.00000  Uiso   1.00
H73    H    -0.13674   0.34884   0.32088   0.00000  Uiso   1.00
H74    H    -0.08238   0.37048   0.29896   0.00000  Uiso   1.00
O75    O     1.06480  -0.34424   0.16047   0.00000  Uiso   1.00
H76    H     1.09996  -0.32360   0.16531   0.00000  Uiso   1.00
H77    H     1.07701  -0.37450   0.17076   0.00000  Uiso   1.00
O78    O     3.05835  -0.98117   0.36473   0.00000  Uiso   1.00
H79    H     3.01252  -0.98899   0.36590   0.00000  Uiso   1.00
H80    H     3.06821  -0.98336   0.38920   0.00000  Uiso   1.00
O81    O    -0.40720   1.81126   0.39257   0.00000  Uiso   1.00
H82    H    -0.39509   1.83403   0.41110   0.00000  Uiso   1.00
H83    H    -0.41566   1.78115   0.40327   0.00000  Uiso   1.00
O84    O     0.04953   0.46243   0.39084   0.00000  Uiso   1.00
H85    H     0.08389   0.44588   0.40251   0.00000  Uiso   1.00
H86    H     0.01285   0.44016   0.39240   0.00000  Uiso   1.00
O87    O    -0.56797   0.95819   0.40645   0.00000  Uiso   1.00
H88    H    -0.55040   0.92898   0.39639   0.00000  Uiso   1.00
H89    H    -0.53142   0.97926   0.41055   0.00000  Uiso   1.00
O90    O    -0.28489   0.41077   0.44197   0.00000  Uiso   1.00
H91    H    -0.30022   0.39871   0.42044   0.00000  Uiso   1.00
H92    H    -0.29999   0.44483   0.44259   0.00000  Uiso   1.00
O93    O     0.60081  -0.04581   0.21561   0.00000  Uiso   1.00
H94    H     0.60232  -0.04638   0.19154   0.00000  Uiso   1.00
H95    H     0.56451  -0.02340   0.22041   0.00000  Uiso   1.00
O96    O     1.29733   0.77833   0.37277   0.00000  Uiso   1.00
H97    H     1.33692   0.77880   0.36235   0.00000  Uiso   1.00
H98    H     1.30335   0.75701   0.39237   0.00000  Uiso   1.00
O99    O     1.40534   0.15322   0.04861   0.00000  Uiso   1.00
H100   H     1.43700   0.14368   0.03227   0.00000  Uiso   1.00
H101   H     1.36472   0.14309   0.03815   0.00000  Uiso   1.00
O102   O     1.93507   0.08269   0.15265   0.00000  Uiso   1.00
H103   H     1.91806   0.11412   0.15637   0.00000  Uiso   1.00
H104   H     1.93813   0.08122   0.12833   0.00000  Uiso   1.00
O105   O    -1.27952  -0.01618   0.40722   0.00000  Uiso   1.00
H106   H    -1.28545  -0.01554   0.38291   0.00000  Uiso   1.00
H107   H    -1.31657  -0.03173   0.41572   0.00000  Uiso   1.00
O108   O    -0.83483   0.14493   0.02786   0.00000  Uiso   1.00
H109   H    -0.79712   0.16378   0.03579   0.00000  Uiso   1.00
H110   H    -0.81617   0.12424   0.01021   0.00000  Uiso   1.00
O111   O     0.23647   0.01308   0.06061   0.00000  Uiso   1.00
H112   H     0.22051   0.02343   0.03815   0.00000  Uiso   1.00
H113   H     0.25392  -0.01890   0.05795   0.00000  Uiso   1.00
O114   O    -0.35334   1.56284   0.18085   0.00000  Uiso   1.00
H115   H    -0.33460   1.53358   0.18326   0.00000  Uiso   1.00
H116   H    -0.39022   1.55291   0.16715   0.00000  Uiso   1.00
O117   O    -0.60895   0.82440   0.42701   0.00000  Uiso   1.00
H118   H    -0.61661   0.79089   0.42000   0.00000  Uiso   1.00
H119   H    -0.57270   0.83618   0.41398   0.00000  Uiso   1.00
O120   O     0.09285  -0.05970   0.06756   0.00000  Uiso   1.00
H121   H     0.08496  -0.02544   0.06778   0.00000  Uiso   1.00
H122   H     0.11655  -0.06844   0.08851   0.00000  Uiso   1.00
O123   O     1.98867   0.73861   0.29384   0.00000  Uiso   1.00
H124   H     1.98268   0.76875   0.30597   0.00000  Uiso   1.00
H125   H     2.01836   0.72249   0.30857   0.00000  Uiso   1.00
O126   O     0.01512   0.38485   0.02813   0.00000  Uiso   1.00
H127   H     0.00300   0.35406   0.01744   0.00000  Uiso   1.00
H128   H     0.01648   0.38030   0.05268   0.00000  Uiso   1.00
O129   O     0.84682   1.11284   0.01185   0.00000  Uiso   1.00
H130   H     0.85101   1.14549   0.00367   0.00000  Uiso   1.00
H131   H     0.80198   1.10824   0.01615   0.00000  Uiso   1.00
O132   O     0.57821   0.37003   0.30716   0.00000  Uiso   1.00
H133   H     0.62423   0.36454   0.30083   0.00000  Uiso   1.00
H134   H     0.56255   0.39789   0.29545   0.00000  Uiso   1.00
O135   O     0.13894   1.81430   0.16345   0.00000  Uiso   1.00
H136   H     0.11086   1.81165   0.18285   0.00000  Uiso   1.00
H137   H     0.13784   1.78104   0.15444   0.00000  Uiso   1.00
O138   O     1.19845   0.06528   0.41514   0.00000  Uiso   1.00
H139   H     1.17450   0.03507   0.41669   0.00000  Uiso   1.00
H140   H     1.24182   0.05383   0.40953   0.00000  Uiso   1.00
O141   O     1.37913   0.25060   0.18498   0.00000  Uiso   1.00
H142   H     1.42454   0.24010   0.17995   0.00000  Uiso   1.00
H143   H     1.35563   0.23340   0.16743   0.00000  Uiso   1.00
O144   O     1.81258   2.30070   0.18998   0.00000  Uiso   1.00
H145   H     1.83762   2.27338   0.19571   0.00000  Uiso   1.00
H146   H     1.76890   2.29102   0.19640   0.00000  Uiso   1.00
O147   O    -0.05613   0.17325   0.05751   0.00000  Uiso   1.00
H148   H    -0.05981   0.17108   0.03337   0.00000  Uiso   1.00
H149   H    -0.00980   0.17918   0.06232   0.00000  Uiso   1.00
O150   O    -0.89356  -0.86363   0.16399   0.00000  Uiso   1.00
H151   H    -0.91350  -0.87196   0.18564   0.00000  Uiso   1.00
H152   H    -0.89140  -0.82960   0.16764   0.00000  Uiso   1.00
O153   O     0.04852   0.81256   0.05659   0.00000  Uiso   1.00
H154   H     0.03839   0.81120   0.03227   0.00000  Uiso   1.00
H155   H     0.01435   0.79145   0.06575   0.00000  Uiso   1.00
O156   O     1.24599   1.61292   0.03906   0.00000  Uiso   1.00
H157   H     1.27033   1.63462   0.05341   0.00000  Uiso   1.00
H158   H     1.27857   1.58885   0.03066   0.00000  Uiso   1.00
O159   O     1.90893   1.81069   0.22835   0.00000  Uiso   1.00
H160   H     1.89495   1.81527   0.25208   0.00000  Uiso   1.00
H161   H     1.94743   1.79286   0.22880   0.00000  Uiso   1.00
Mg162  Mg    0.37187   0.11229   0.68006   0.01520  Uiso   1.00
Mg163  Mg    0.74581   0.11229   0.56540   0.01520  Uiso   1.00
O164   O     0.53775   0.14676   0.52736   0.01773  Uiso   1.00
O165   O     0.66381   0.14676   0.64202   0.01773  Uiso   1.00
O166   O     0.41450   0.14675   0.71842   0.01773  Uiso   1.00
O167   O     0.78844   0.14675   0.60377   0.01773  Uiso   1.00
O168   O     0.91312   0.14852   0.56559   0.01773  Uiso   1.00
O169   O     0.53918   0.14852   0.68024   0.01773  Uiso   1.00
Si170  Si    0.53765   0.20718   0.52742   0.01013  Uiso   1.00
Si171  Si    0.66371   0.20718   0.64207   0.01013  Uiso   1.00
Si172  Si    0.41460   0.20717   0.71846   0.01013  Uiso   1.00
Si173  Si    0.78854   0.20717   0.60380   0.01013  Uiso   1.00
O174   O     0.41428   0.22462   0.68027   0.01520  Uiso   1.00
O175   O     0.78822   0.22462   0.56561   0.01520  Uiso   1.00
O176   O     0.97500   0.22461   0.50834   0.01520  Uiso   1.00
O177   O     0.60106   0.22461   0.62299   0.01520  Uiso   1.00
O178   O     0.60000   0.22463   0.50822   0.02406  Uiso   1.00
O179   O     0.72606   0.22463   0.62288   0.02406  Uiso   1.00
Mg180  Mg    0.49581   0.11229   0.56540   0.01520  Uiso   1.00
Mg181  Mg    0.62187   0.11229   0.68006   0.01520  Uiso   1.00
O182   O     0.41381   0.14676   0.64202   0.01773  Uiso   1.00
O183   O     0.78775   0.14676   0.52736   0.01773  Uiso   1.00
O184   O     0.53844   0.14675   0.60377   0.01773  Uiso   1.00
O185   O     0.66450   0.14675   0.71842   0.01773  Uiso   1.00
O186   O     0.78918   0.14852   0.68024   0.01773  Uiso   1.00
O187   O     0.66312   0.14852   0.56559   0.01773  Uiso   1.00
Si188  Si    0.41371   0.20718   0.64207   0.01013  Uiso   1.00
Si189  Si    0.78765   0.20718   0.52742   0.01013  Uiso   1.00
Si190  Si    0.53854   0.20717   0.60380   0.01013  Uiso   1.00
Si191  Si    0.66460   0.20717   0.71846   0.01013  Uiso   1.00
O192   O     0.53822   0.22462   0.56561   0.01520  Uiso   1.00
O193   O     0.66428   0.22462   0.68027   0.01520  Uiso   1.00
O194   O     0.85106   0.22461   0.62299   0.01520  Uiso   1.00
O195   O     0.72500   0.22461   0.50834   0.01520  Uiso   1.00
O196   O     0.47606   0.22463   0.62288   0.02406  Uiso   1.00
O197   O     0.85000   0.22463   0.50822   0.02406  Uiso   1.00
H198   H     0.58040   0.04135   0.64208   0.00000  Uiso   1.00
H199   H     0.95434   0.04135   0.52743   0.00000  Uiso   1.00
H200   H     0.70434   0.04135   0.52743   0.00000  Uiso   1.00
H201   H     0.83040   0.04135   0.64208   0.00000  Uiso   1.00
Mg202  Mg    0.49783   0.11234   0.64225   0.01520  Uiso   1.00
Mg203  Mg    0.87178   0.11234   0.52759   0.01520  Uiso   1.00
O204   O     0.57984   0.07788   0.56563   0.01773  Uiso   1.00
O205   O     0.70590   0.07788   0.68029   0.01773  Uiso   1.00
O206   O     0.45521   0.07788   0.60388   0.01773  Uiso   1.00
O207   O     0.82915   0.07788   0.48923   0.01773  Uiso   1.00
O208   O     0.70447   0.07611   0.52741   0.01773  Uiso   1.00
O209   O     0.33053   0.07611   0.64206   0.01773  Uiso   1.00
Si210  Si    0.57994   0.01745   0.56558   0.01013  Uiso   1.00
Si211  Si    0.70600   0.01745   0.68023   0.01013  Uiso   1.00
Si212  Si    0.45511   0.01746   0.60385   0.01013  Uiso   1.00
Si213  Si    0.82905   0.01746   0.48919   0.01013  Uiso   1.00
O214   O     0.45543   0.00001   0.64204   0.01520  Uiso   1.00
O215   O     0.82937   0.00001   0.52738   0.01520  Uiso   1.00
O216   O     0.64259   0.00002   0.58466   0.01520  Uiso   1.00
O217   O     0.26864   0.00002   0.69931   0.01520  Uiso   1.00
O218   O     0.51759   0.00000   0.58477   0.02406  Uiso   1.00
O219   O     0.64365  -0.00000   0.69943   0.02406  Uiso   1.00
Mg220  Mg    0.62178   0.11234   0.52759   0.01520  Uiso   1.00
Mg221  Mg    0.74783   0.11234   0.64225   0.01520  Uiso   1.00
O222   O     0.45590   0.07788   0.68029   0.01773  Uiso   1.00
O223   O     0.82984   0.07788   0.56563   0.01773  Uiso   1.00
O224   O     0.57915   0.07788   0.48923   0.01773  Uiso   1.00
O225   O     0.70521   0.07788   0.60388   0.01773  Uiso   1.00
O226   O     0.58053   0.07611   0.64206   0.01773  Uiso   1.00
O227   O     0.45447   0.07611   0.52741   0.01773  Uiso   1.00
Si228  Si    0.45600   0.01745   0.68023   0.01013  Uiso   1.00
Si229  Si    0.82994   0.01745   0.56558   0.01013  Uiso   1.00
Si230  Si    0.57905   0.01746   0.48919   0.01013  Uiso   1.00
Si231  Si    0.70511   0.01746   0.60385   0.01013  Uiso   1.00
O232   O     0.57937   0.00001   0.52738   0.01520  Uiso   1.00
O233   O     0.70543   0.00001   0.64204   0.01520  Uiso   1.00
O234   O     0.51864   0.00002   0.69931   0.01520  Uiso   1.00
O235   O     0.39259   0.00002   0.58466   0.01520  Uiso   1.00
O236   O     0.39365   0.00000   0.69943   0.02406  Uiso   1.00
O237   O     0.76759  -0.00000   0.58477   0.02406  Uiso   1.00
H238   H     0.28931   0.18329   0.68022   0.00000  Uiso   1.00
H239   H     0.66325   0.18329   0.56557   0.00000  Uiso   1.00
H240   H     0.41325   0.18329   0.56557   0.00000  Uiso   1.00
H241   H     0.53931   0.18329   0.68022   0.00000  Uiso   1.00
Mg242  Mg   -0.00000   0.11232   0.94779   0.01520  Uiso   1.00
Mg243  Mg    0.62182   0.11232   0.60382   0.01520  Uiso   1.00
Mg244  Mg    0.37182   0.11232   0.60382   0.01520  Uiso   1.00
Mg245  Mg    0.25000   0.11232   0.94779   0.01520  Uiso   1.00
Mg246  Mg    0.12399   0.11229   0.90937   0.01520  Uiso   1.00
Mg247  Mg    0.49793   0.11229   0.79471   0.01520  Uiso   1.00
O248   O     0.28987   0.14676   0.75667   0.01773  Uiso   1.00
O249   O     0.41592   0.14676   0.87133   0.01773  Uiso   1.00
O250   O     0.16662   0.14675   0.94773   0.01773  Uiso   1.00
O251   O     0.54056   0.14675   0.83308   0.01773  Uiso   1.00
O252   O     0.66524   0.14852   0.79489   0.01773  Uiso   1.00
O253   O     0.29130   0.14852   0.90955   0.01773  Uiso   1.00
Si254  Si    0.28977   0.20718   0.75673   0.01013  Uiso   1.00
Si255  Si    0.41583   0.20718   0.87138   0.01013  Uiso   1.00
Si256  Si    0.16671   0.20717   0.94776   0.01013  Uiso   1.00
Si257  Si    0.54066   0.20717   0.83311   0.01013  Uiso   1.00
O258   O     0.16639   0.22462   0.90958   0.01520  Uiso   1.00
O259   O     0.54034   0.22462   0.79492   0.01520  Uiso   1.00
O260   O     0.72712   0.22461   0.73765   0.01520  Uiso   1.00
O261   O     0.35318   0.22461   0.85230   0.01520  Uiso   1.00
O262   O     0.35212   0.22463   0.73753   0.02406  Uiso   1.00
O263   O     0.47818   0.22463   0.85219   0.02406  Uiso   1.00
Mg264  Mg    0.24793   0.11229   0.79471   0.01520  Uiso   1.00
Mg265  Mg    0.37399   0.11229   0.90937   0.01520  Uiso   1.00
O266   O     0.16592   0.14676   0.87133   0.01773  Uiso   1.00
O267   O     0.53987   0.14676   0.75667   0.01773  Uiso   1.00
O268   O     0.29056   0.14675   0.83308   0.01773  Uiso   1.00
O269   O     0.41662   0.14675   0.94773   0.01773  Uiso   1.00
O270   O     0.54130   0.14852   0.90955   0.01773  Uiso   1.00
O271   O     0.41524   0.14852   0.79489   0.01773  Uiso   1.00
Si272  Si    0.16583   0.20718   0.87138   0.01013  Uiso   1.00
Si273  Si    0.53977   0.20718   0.75673   0.01013  Uiso   1.00
Si274  Si    0.29066   0.20717   0.83311   0.01013  Uiso   1.00
Si275  Si    0.41671   0.20717   0.94776   0.01013  Uiso   1.00
O276   O     0.29034   0.22462   0.79492   0.01520  Uiso   1.00
O277   O     0.41639   0.22462   0.90958   0.01520  Uiso   1.00
O278   O     0.60318   0.22461   0.85230   0.01520  Uiso   1.00
O279   O     0.47712   0.22461   0.73765   0.01520  Uiso   1.00
O280   O     0.22818   0.22463   0.85219   0.02406  Uiso   1.00
O281   O     0.60212   0.22463   0.73753   0.02406  Uiso   1.00
H282   H     0.33251   0.04135   0.87139   0.00000  Uiso   1.00
H283   H     0.70645   0.04135   0.75674   0.00000  Uiso   1.00
H284   H     0.45645   0.04135   0.75674   0.00000  Uiso   1.00
H285   H     0.58251   0.04135   0.87139   0.00000  Uiso   1.00
Mg286  Mg    0.24995   0.11234   0.87155   0.01520  Uiso   1.00
Mg287  Mg    0.62389   0.11234   0.75690   0.01520  Uiso   1.00
O288   O     0.33196   0.07788   0.79494   0.01773  Uiso   1.00
O289   O     0.45802   0.07788   0.90959   0.01773  Uiso   1.00
O290   O     0.20732   0.07788   0.83319   0.01773  Uiso   1.00
O291   O     0.58126   0.07788   0.71854   0.01773  Uiso   1.00
O292   O     0.45659   0.07611   0.75672   0.01773  Uiso   1.00
O293   O     0.08264   0.07611   0.87137   0.01773  Uiso   1.00
Si294  Si    0.33206   0.01745   0.79489   0.01013  Uiso   1.00
Si295  Si    0.45811   0.01745   0.90954   0.01013  Uiso   1.00
Si296  Si    0.20723   0.01746   0.83316   0.01013  Uiso   1.00
Si297  Si    0.58117   0.01746   0.71850   0.01013  Uiso   1.00
O298   O     0.20755   0.00001   0.87135   0.01520  Uiso   1.00
O299   O     0.58149   0.00001   0.75669   0.01520  Uiso   1.00
O300   O     0.39470   0.00002   0.81397   0.01520  Uiso   1.00
O301   O     0.02076   0.00002   0.92862   0.01520  Uiso   1.00
O302   O     0.26971   0.00000   0.81408   0.02406  Uiso   1.00
O303   O     0.39576   0.00000   0.92873   0.02406  Uiso   1.00
Mg304  Mg    0.37389   0.11234   0.75690   0.01520  Uiso   1.00
Mg305  Mg    0.49995   0.11234   0.87155   0.01520  Uiso   1.00
O306   O     0.20802   0.07788   0.90959   0.01773  Uiso   1.00
O307   O     0.58196   0.07788   0.79494   0.01773  Uiso   1.00
O308   O     0.33126   0.07788   0.71854   0.01773  Uiso   1.00
O309   O     0.45732   0.07788   0.83319   0.01773  Uiso   1.00
O310   O     0.33264   0.07611   0.87137   0.01773  Uiso   1.00
O311   O     0.20659   0.07611   0.75672   0.01773  Uiso   1.00
Si312  Si    0.20811   0.01745   0.90954   0.01013  Uiso   1.00
Si313  Si    0.58206   0.01745   0.79489   0.01013  Uiso   1.00
Si314  Si    0.33117   0.01746   0.71850   0.01013  Uiso   1.00
Si315  Si    0.45723   0.01746   0.83316   0.01013  Uiso   1.00
O316   O     0.33149   0.00001   0.75669   0.01520  Uiso   1.00
O317   O     0.45755   0.00001   0.87135   0.01520  Uiso   1.00
O318   O     0.27076   0.00002   0.92862   0.01520  Uiso   1.00
O319   O     0.14470   0.00002   0.81397   0.01520  Uiso   1.00
O320   O     0.14576   0.00000   0.92873   0.02406  Uiso   1.00
O321   O     0.51971   0.00000   0.81408   0.02406  Uiso   1.00
H322   H     0.04143   0.18329   0.90953   0.00000  Uiso   1.00
H323   H     0.41537   0.18329   0.79487   0.00000  Uiso   1.00
H324   H     0.16537   0.18329   0.79487   0.00000  Uiso   1.00
H325   H     0.29143   0.18329   0.90953   0.00000  Uiso   1.00
Mg326  Mg    0.24788   0.11232   0.71848   0.01520  Uiso   1.00
Mg327  Mg    0.37394   0.11232   0.83313   0.01520  Uiso   1.00
Mg328  Mg    0.12394   0.11232   0.83313   0.01520  Uiso   1.00
Mg329  Mg    0.49788   0.11232   0.71848   0.01520  Uiso   1.00
Mg330  Mg    0.87187   0.11229   0.68006   0.01520  Uiso   1.00
Mg331  Mg    0.24581   0.11229   0.56540   0.01520  Uiso   1.00
O332   O     0.03775   0.14676   0.52736   0.01773  Uiso   1.00
O333   O     0.16381   0.14676   0.64202   0.01773  Uiso   1.00
O334   O     0.91450   0.14675   0.71842   0.01773  Uiso   1.00
O335   O     0.28844   0.14675   0.60377   0.01773  Uiso   1.00
O336   O     0.41312   0.14852   0.56559   0.01773  Uiso   1.00
O337   O     0.03918   0.14852   0.68024   0.01773  Uiso   1.00
Si338  Si    0.03765   0.20718   0.52742   0.01013  Uiso   1.00
Si339  Si    0.16371   0.20718   0.64207   0.01013  Uiso   1.00
Si340  Si    0.91460   0.20717   0.71846   0.01013  Uiso   1.00
Si341  Si    0.28854   0.20717   0.60380   0.01013  Uiso   1.00
O342   O     0.91428   0.22462   0.68027   0.01520  Uiso   1.00
O343   O     0.28822   0.22462   0.56561   0.01520  Uiso   1.00
O344   O     0.47500   0.22461   0.50834   0.01520  Uiso   1.00
O345   O     0.10106   0.22461   0.62299   0.01520  Uiso   1.00
O346   O     0.10000   0.22463   0.50822   0.02406  Uiso   1.00
O347   O     0.22606   0.22463   0.62288   0.02406  Uiso   1.00
Mg348  Mg    0.99581   0.11229   0.56540   0.01520  Uiso   1.00
Mg349  Mg    0.12187   0.11229   0.68006   0.01520  Uiso   1.00
O350   O     0.91381   0.14676   0.64202   0.01773  Uiso   1.00
O351   O     0.28775   0.14676   0.52736   0.01773  Uiso   1.00
O352   O     0.03844   0.14675   0.60377   0.01773  Uiso   1.00
O353   O     0.16450   0.14675   0.71842   0.01773  Uiso   1.00
O354   O     0.28918   0.14852   0.68024   0.01773  Uiso   1.00
O355   O     0.16312   0.14852   0.56559   0.01773  Uiso   1.00
Si356  Si    0.91371   0.20718   0.64207   0.01013  Uiso   1.00
Si357  Si    0.28765   0.20718   0.52742   0.01013  Uiso   1.00
Si358  Si    0.03854   0.20717   0.60380   0.01013  Uiso   1.00
Si359  Si    0.16460   0.20717   0.71846   0.01013  Uiso   1.00
O360   O     0.03822   0.22462   0.56561   0.01520  Uiso   1.00
O361   O     0.16428   0.22462   0.68027   0.01520  Uiso   1.00
O362   O     0.35106   0.22461   0.62299   0.01520  Uiso   1.00
O363   O     0.22500   0.22461   0.50834   0.01520  Uiso   1.00
O364   O     0.97606   0.22463   0.62288   0.02406  Uiso   1.00
O365   O     0.35000   0.22463   0.50822   0.02406  Uiso   1.00
H366   H     0.08040   0.04135   0.64208   0.00000  Uiso   1.00
H367   H     0.45434   0.04135   0.52743   0.00000  Uiso   1.00
H368   H     0.20434   0.04135   0.52743   0.00000  Uiso   1.00
H369   H     0.33040   0.04135   0.64208   0.00000  Uiso   1.00
Mg370  Mg    0.99783   0.11234   0.64225   0.01520  Uiso   1.00
Mg371  Mg    0.37178   0.11234   0.52759   0.01520  Uiso   1.00
O372   O     0.07984   0.07788   0.56563   0.01773  Uiso   1.00
O373   O     0.20590   0.07788   0.68029   0.01773  Uiso   1.00
O374   O     0.95521   0.07788   0.60388   0.01773  Uiso   1.00
O375   O     0.32915   0.07788   0.48923   0.01773  Uiso   1.00
O376   O     0.20447   0.07611   0.52741   0.01773  Uiso   1.00
O377   O     0.83053   0.07611   0.64206   0.01773  Uiso   1.00
Si378  Si    0.07994   0.01745   0.56558   0.01013  Uiso   1.00
Si379  Si    0.20600   0.01745   0.68023   0.01013  Uiso   1.00
Si380  Si    0.95511   0.01746   0.60385   0.01013  Uiso   1.00
Si381  Si    0.32905   0.01746   0.48919   0.01013  Uiso   1.00
O382   O     0.95543   0.00001   0.64204   0.01520  Uiso   1.00
O383   O     0.32937   0.00001   0.52738   0.01520  Uiso   1.00
O384   O     0.14259   0.00002   0.58466   0.01520  Uiso   1.00
O385   O     0.76864   0.00002   0.69931   0.01520  Uiso   1.00
O386   O     0.01759   0.00000   0.58477   0.02406  Uiso   1.00
O387   O     0.14365  -0.00000   0.69943   0.02406  Uiso   1.00
Mg388  Mg    0.12178   0.11234   0.52759   0.01520  Uiso   1.00
Mg389  Mg    0.24783   0.11234   0.64225   0.01520  Uiso   1.00
O390   O     0.95590   0.07788   0.68029   0.01773  Uiso   1.00
O391   O     0.32984   0.07788   0.56563   0.01773  Uiso   1.00
O392   O     0.07915   0.07788   0.48923   0.01773  Uiso   1.00
O393   O     0.20521   0.07788   0.60388   0.01773  Uiso   1.00
O394   O     0.08053   0.07611   0.64206   0.01773  Uiso   1.00
O395   O     0.95447   0.07611   0.52741   0.01773  Uiso   1.00
Si396  Si    0.95600   0.01745   0.68023   0.01013  Uiso   1.00
Si397  Si    0.32994   0.01745   0.56558   0.01013  Uiso   1.00
Si398  Si    0.07905   0.01746   0.48919   0.01013  Uiso   1.00
Si399  Si    0.20511   0.01746   0.60385   0.01013  Uiso   1.00
O400   O     0.07937   0.00001   0.52738   0.01520  Uiso   1.00
O401   O     0.20543   0.00001   0.64204   0.01520  Uiso   1.00
O402   O     0.01864   0.00002   0.69931   0.01520  Uiso   1.00
O403   O     0.89259   0.00002   0.58466   0.01520  Uiso   1.00
O404   O     0.89365   0.00000   0.69943   0.02406  Uiso   1.00
O405   O     0.26759   0.00000   0.58477   0.02406  Uiso   1.00
H406   H     0.78931   0.18329   0.68022   0.00000  Uiso   1.00
H407   H     0.16325   0.18329   0.56557   0.00000  Uiso   1.00
H408   H     0.91325   0.18329   0.56557   0.00000  Uiso   1.00
H409   H     0.03931   0.18329   0.68022   0.00000  Uiso   1.00
Mg410  Mg    0.50000   0.11232   0.94779   0.01520  Uiso   1.00
Mg411  Mg    0.12182   0.11232   0.60382   0.01520  Uiso   1.00
Mg412  Mg    0.87182   0.11232   0.60382   0.01520  Uiso   1.00
Mg413  Mg    0.75000   0.11232   0.94779   0.01520  Uiso   1.00
Mg414  Mg    0.62399   0.11229   0.90937   0.01520  Uiso   1.00
Mg415  Mg    0.99793   0.11229   0.79471   0.01520  Uiso   1.00
O416   O     0.78987   0.14676   0.75667   0.01773  Uiso   1.00
O417   O     0.91592   0.14676   0.87133   0.01773  Uiso   1.00
O418   O     0.66662   0.14675   0.94773   0.01773  Uiso   1.00
O419   O     0.04056   0.14675   0.83308   0.01773  Uiso   1.00
O420   O     0.16524   0.14852   0.79489   0.01773  Uiso   1.00
O421   O     0.79130   0.14852   0.90955   0.01773  Uiso   1.00
Si422  Si    0.78977   0.20718   0.75673   0.01013  Uiso   1.00
Si423  Si    0.91583   0.20718   0.87138   0.01013  Uiso   1.00
Si424  Si    0.66671   0.20717   0.94776   0.01013  Uiso   1.00
Si425  Si    0.04066   0.20717   0.83311   0.01013  Uiso   1.00
O426   O     0.66639   0.22462   0.90958   0.01520  Uiso   1.00
O427   O     0.04034   0.22462   0.79492   0.01520  Uiso   1.00
O428   O     0.22712   0.22461   0.73765   0.01520  Uiso   1.00
O429   O     0.85318   0.22461   0.85230   0.01520  Uiso   1.00
O430   O     0.85212   0.22463   0.73753   0.02406  Uiso   1.00
O431   O     0.97818   0.22463   0.85219   0.02406  Uiso   1.00
Mg432  Mg    0.74793   0.11229   0.79471   0.01520  Uiso   1.00
Mg433  Mg    0.87399   0.11229   0.90937   0.01520  Uiso   1.00
O434   O     0.66592   0.14676   0.87133   0.01773  Uiso   1.00
O435   O     0.03987   0.14676   0.75667   0.01773  Uiso   1.00
O436   O     0.79056   0.14675   0.83308   0.01773  Uiso   1.00
O437   O     0.91662   0.14675   0.94773   0.01773  Uiso   1.00
O438   O     0.04130   0.14852   0.90955   0.01773  Uiso   1.00
O439   O     0.91524   0.14852   0.79489   0.01773  Uiso   1.00
Si440  Si    0.66583   0.20718   0.87138   0.01013  Uiso   1.00
Si441  Si    0.03977   0.20718   0.75673   0.01013  Uiso   1.00
Si442  Si    0.79066   0.20717   0.83311   0.01013  Uiso   1.00
Si443  Si    0.91671   0.20717   0.94776   0.01013  Uiso   1.00
O444   O     0.79034   0.22462   0.79492   0.01520  Uiso   1.00
O445   O     0.91639   0.22462   0.90958   0.01520  Uiso   1.00
O446   O     0.10318   0.22461   0.85230   0.01520  Uiso   1.00
O447   O     0.97712   0.22461   0.73765   0.01520  Uiso   1.00
O448   O     0.72818   0.22463   0.85219   0.02406  Uiso   1.00
O449   O     0.10212   0.22463   0.73753   0.02406  Uiso   1.00
H450   H     0.83251   0.04135   0.87139   0.00000  Uiso   1.00
H451   H     0.20645   0.04135   0.75674   0.00000  Uiso   1.00
H452   H     0.95645   0.04135   0.75674   0.00000  Uiso   1.00
H453   H     0.08251   0.04135   0.87139   0.00000  Uiso   1.00
Mg454  Mg    0.74995   0.11234   0.87155   0.01520  Uiso   1.00
Mg455  Mg    0.12389   0.11234   0.75690   0.01520  Uiso   1.00
O456   O     0.83196   0.07788   0.79494   0.01773  Uiso   1.00
O457   O     0.95802   0.07788   0.90959   0.01773  Uiso   1.00
O458   O     0.70732   0.07788   0.83319   0.01773  Uiso   1.00
O459   O     0.08126   0.07788   0.71854   0.01773  Uiso   1.00
O460   O     0.95659   0.07611   0.75672   0.01773  Uiso   1.00
O461   O     0.58264   0.07611   0.87137   0.01773  Uiso   1.00
Si462  Si    0.83206   0.01745   0.79489   0.01013  Uiso   1.00
Si463  Si    0.95811   0.01745   0.90954   0.01013  Uiso   1.00
Si464  Si    0.70723   0.01746   0.83316   0.01013  Uiso   1.00
Si465  Si    0.08117   0.01746   0.71850   0.01013  Uiso   1.00
O466   O     0.70755   0.00001   0.87135   0.01520  Uiso   1.00
O467   O     0.08149   0.00001   0.75669   0.01520  Uiso   1.00
O468   O     0.89470   0.00002   0.81397   0.01520  Uiso   1.00
O469   O     0.52076   0.00002   0.92862   0.01520  Uiso   1.00
O470   O     0.76971  -0.00000   0.81408   0.02406  Uiso   1.00
O471   O     0.89576   0.00000   0.92873   0.02406  Uiso   1.00
Mg472  Mg    0.87389   0.11234   0.75690   0.01520  Uiso   1.00
Mg473  Mg    0.99995   0.11234   0.87155   0.01520  Uiso   1.00
O474   O     0.70802   0.07788   0.90959   0.01773  Uiso   1.00
O475   O     0.08196   0.07788   0.79494   0.01773  Uiso   1.00
O476   O     0.83126   0.07788   0.71854   0.01773  Uiso   1.00
O477   O     0.95732   0.07788   0.83319   0.01773  Uiso   1.00
O478   O     0.83264   0.07611   0.87137   0.01773  Uiso   1.00
O479   O     0.70659   0.07611   0.75672   0.01773  Uiso   1.00
Si480  Si    0.70811   0.01745   0.90954   0.01013  Uiso   1.00
Si481  Si    0.08206   0.01745   0.79489   0.01013  Uiso   1.00
Si482  Si    0.83117   0.01746   0.71850   0.01013  Uiso   1.00
Si483  Si    0.95723   0.01746   0.83316   0.01013  Uiso   1.00
O484   O     0.83149   0.00001   0.75669   0.01520  Uiso   1.00
O485   O     0.95755   0.00001   0.87135   0.01520  Uiso   1.00
O486   O     0.77076   0.00002   0.92862   0.01520  Uiso   1.00
O487   O     0.64470   0.00002   0.81397   0.01520  Uiso   1.00
O488   O     0.64576   0.00000   0.92873   0.02406  Uiso   1.00
O489   O     0.01971   0.00000   0.81408   0.02406  Uiso   1.00
H490   H     0.54143   0.18329   0.90953   0.00000  Uiso   1.00
H491   H     0.91537   0.18329   0.79487   0.00000  Uiso   1.00
H492   H     0.66537   0.18329   0.79487   0.00000  Uiso   1.00
H493   H     0.79143   0.18329   0.90953   0.00000  Uiso   1.00
Mg494  Mg    0.74788   0.11232   0.71848   0.01520  Uiso   1.00
Mg495  Mg    0.87394   0.11232   0.83313   0.01520  Uiso   1.00
Mg496  Mg    0.62394   0.11232   0.83313   0.01520  Uiso   1.00
Mg497  Mg    0.99788   0.11232   0.71848   0.01520  Uiso   1.00
Mg498  Mg    0.37187   0.44562   0.68006   0.01520  Uiso   1.00
Mg499  Mg    0.74581   0.44562   0.56540   0.01520  Uiso   1.00
O500   O     0.53775   0.48009   0.52736   0.01773  Uiso   1.00
O501   O     0.66381   0.48009   0.64202   0.01773  Uiso   1.00
O502   O     0.41450   0.48008   0.71842   0.01773  Uiso   1.00
O503   O     0.78844   0.48008   0.60377   0.01773  Uiso   1.00
O504   O     0.91312   0.48186   0.56559   0.01773  Uiso   1.00
O505   O     0.53918   0.48186   0.68024   0.01773  Uiso   1.00
Si506  Si    0.53765   0.54051   0.52742   0.01013  Uiso   1.00
Si507  Si    0.66371   0.54051   0.64207   0.01013  Uiso   1.00
Si508  Si    0.41460   0.54051   0.71846   0.01013  Uiso   1.00
Si509  Si    0.78854   0.54051   0.60380   0.01013  Uiso   1.00
O510   O     0.41428   0.55795   0.68027   0.01520  Uiso   1.00
O511   O     0.78822   0.55795   0.56561   0.01520  Uiso   1.00
O512   O     0.97500   0.55795   0.50834   0.01520  Uiso   1.00
O513   O     0.60106   0.55795   0.62299   0.01520  Uiso   1.00
O514   O     0.60000   0.55797   0.50822   0.02406  Uiso   1.00
O515   O     0.72606   0.55797   0.62288   0.02406  Uiso   1.00
Mg516  Mg    0.49581   0.44562   0.56540   0.01520  Uiso   1.00
Mg517  Mg    0.62187   0.44562   0.68006   0.01520  Uiso   1.00
O518   O     0.41381   0.48009   0.64202   0.01773  Uiso   1.00
O519   O     0.78775   0.48009   0.52736   0.01773  Uiso   1.00
O520   O     0.53844   0.48008   0.60377   0.01773  Uiso   1.00
O521   O     0.66450   0.48008   0.71842   0.01773  Uiso   1.00
O522   O     0.78918   0.48186   0.68024   0.01773  Uiso   1.00
O523   O     0.66312   0.48186   0.56559   0.01773  Uiso   1.00
Si524  Si    0.41371   0.54051   0.64207   0.01013  Uiso   1.00
Si525  Si    0.78765   0.54051   0.52742   0.01013  Uiso   1.00
Si526  Si    0.53854   0.54051   0.60380   0.01013  Uiso   1.00
Si527  Si    0.66460   0.54051   0.71846   0.01013  Uiso   1.00
O528   O     0.53822   0.55795   0.56561   0.01520  Uiso   1.00
O529   O     0.66428   0.55795   0.68027   0.01520  Uiso   1.00
O530   O     0.85106   0.55795   0.62299   0.01520  Uiso   1.00
O531   O     0.72500   0.55795   0.50834   0.01520  Uiso   1.00
O532   O     0.47606   0.55797   0.62288   0.02406  Uiso   1.00
O533   O     0.85000   0.55797   0.50822   0.02406  Uiso   1.00
H534   H     0.58040   0.37468   0.64208   0.00000  Uiso   1.00
H535   H     0.95434   0.37468   0.52743   0.00000  Uiso   1.00
H536   H     0.70434   0.37468   0.52743   0.00000  Uiso   1.00
H537   H     0.83040   0.37468   0.64208   0.00000  Uiso   1.00
Mg538  Mg    0.49783   0.44568   0.64225   0.01520  Uiso   1.00
Mg539  Mg    0.87178   0.44568   0.52759   0.01520  Uiso   1.00
O540   O     0.57984   0.41121   0.56563   0.01773  Uiso   1.00
O541   O     0.70590   0.41121   0.68029   0.01773  Uiso   1.00
O542   O     0.45521   0.41122   0.60388   0.01773  Uiso   1.00
O543   O     0.82915   0.41122   0.48923   0.01773  Uiso   1.00
O544   O     0.70447   0.40944   0.52741   0.01773  Uiso   1.00
O545   O     0.33053   0.40944   0.64206   0.01773  Uiso   1.00
Si546  Si    0.57994   0.35079   0.56558   0.01013  Uiso   1.00
Si547  Si    0.70600   0.35079   0.68023   0.01013  Uiso   1.00
Si548  Si    0.45511   0.35079   0.60385   0.01013  Uiso   1.00
Si549  Si    0.82905   0.35079   0.48919   0.01013  Uiso   1.00
O550   O     0.45543   0.33335   0.64204   0.01520  Uiso   1.00
O551   O     0.82937   0.33335   0.52738   0.01520  Uiso   1.00
O552   O     0.64259   0.33335   0.58466   0.01520  Uiso   1.00
O553   O     0.26864   0.33335   0.69931   0.01520  Uiso   1.00
O554   O     0.51759   0.33333   0.58477   0.02406  Uiso   1.00
O555   O     0.64365   0.33333   0.69943   0.02406  Uiso   1.00
Mg556  Mg    0.62178   0.44568   0.52759   0.01520  Uiso   1.00
Mg557  Mg    0.74783   0.44568   0.64225   0.01520  Uiso   1.00
O558   O     0.45590   0.41121   0.68029   0.01773  Uiso   1.00
O559   O     0.82984   0.41121   0.56563   0.01773  Uiso   1.00
O560   O     0.57915   0.41122   0.48923   0.01773  Uiso   1.00
O561   O     0.70521   0.41122   0.60388   0.01773  Uiso   1.00
O562   O     0.58053   0.40944   0.64206   0.01773  Uiso   1.00
O563   O     0.45447   0.40944   0.52741   0.01773  Uiso   1.00
Si564  Si    0.45600   0.35079   0.68023   0.01013  Uiso   1.00
Si565  Si    0.82994   0.35079   0.56558   0.01013  Uiso   1.00
Si566  Si    0.57905   0.35079   0.48919   0.01013  Uiso   1.00
Si567  Si    0.70511   0.35079   0.60385   0.01013  Uiso   1.00
O568   O     0.57937   0.33335   0.52738   0.01520  Uiso   1.00
O569   O     0.70543   0.33335   0.64204   0.01520  Uiso   1.00
O570   O     0.51864   0.33335   0.69931   0.01520  Uiso   1.00
O571   O     0.39259   0.33335   0.58466   0.01520  Uiso   1.00
O572   O     0.39365   0.33333   0.69943   0.02406  Uiso   1.00
O573   O     0.76759   0.33333   0.58477   0.02406  Uiso   1.00
H574   H     0.28931   0.51662   0.68022   0.00000  Uiso   1.00
H575   H     0.66325   0.51662   0.56557   0.00000  Uiso   1.00
H576   H     0.41325   0.51662   0.56557   0.00000  Uiso   1.00
H577   H     0.53931   0.51662   0.68022   0.00000  Uiso   1.00
Mg578  Mg   -0.00000   0.44565   0.94779   0.01520  Uiso   1.00
Mg579  Mg    0.62182   0.44565   0.60382   0.01520  Uiso   1.00
Mg580  Mg    0.37182   0.44565   0.60382   0.01520  Uiso   1.00
Mg581  Mg    0.25000   0.44565   0.94779   0.01520  Uiso   1.00
Mg582  Mg    0.12399   0.44562   0.90937   0.01520  Uiso   1.00
Mg583  Mg    0.49793   0.44562   0.79471   0.01520  Uiso   1.00
O584   O     0.28987   0.48009   0.75667   0.01773  Uiso   1.00
O585   O     0.41592   0.48009   0.87133   0.01773  Uiso   1.00
O586   O     0.16662   0.48008   0.94773   0.01773  Uiso   1.00
O587   O     0.54056   0.48008   0.83308   0.01773  Uiso   1.00
O588   O     0.66524   0.48186   0.79489   0.01773  Uiso   1.00
O589   O     0.29130   0.48186   0.90955   0.01773  Uiso   1.00
Si590  Si    0.28977   0.54051   0.75673   0.01013  Uiso   1.00
Si591  Si    0.41583   0.54051   0.87138   0.01013  Uiso   1.00
Si592  Si    0.16671   0.54051   0.94776   0.01013  Uiso   1.00
Si593  Si    0.54066   0.54051   0.83311   0.01013  Uiso   1.00
O594   O     0.16639   0.55795   0.90958   0.01520  Uiso   1.00
O595   O     0.54034   0.55795   0.79492   0.01520  Uiso   1.00
O596   O     0.72712   0.55795   0.73765   0.01520  Uiso   1.00
O597   O     0.35318   0.55795   0.85230   0.01520  Uiso   1.00
O598   O     0.35212   0.55797   0.73753   0.02406  Uiso   1.00
O599   O     0.47818   0.55797   0.85219   0.02406  Uiso   1.00
Mg600  Mg    0.24793   0.44562   0.79471   0.01520  Uiso   1.00
Mg601  Mg    0.37399   0.44562   0.90937   0.01520  Uiso   1.00
O602   O     0.16592   0.48009   0.87133   0.01773  Uiso   1.00
O603   O     0.53987   0.48009   0.75667   0.01773  Uiso   1.00
O604   O     0.29056   0.48008   0.83308   0.01773  Uiso   1.00
O605   O     0.41662   0.48008   0.94773   0.01773  Uiso   1.00
O606   O     0.54130   0.48186   0.90955   0.01773  Uiso   1.00
O607   O     0.41524   0.48186   0.79489   0.01773  Uiso   1.00
Si608  Si    0.16583   0.54051   0.87138   0.01013  Uiso   1.00
Si609  Si    0.53977   0.54051   0.75673   0.01013  Uiso   1.00
Si610  Si    0.29066   0.54051   0.83311   0.01013  Uiso   1.00
Si611  Si    0.41671   0.54051   0.94776   0.01013  Uiso   1.00
O612   O     0.29034   0.55795   0.79492   0.01520  Uiso   1.00
O613   O     0.41639   0.55795   0.90958   0.01520  Uiso   1.00
O614   O     0.60318   0.55795   0.85230   0.01520  Uiso   1.00
O615   O     0.47712   0.55795   0.73765   0.01520  Uiso   1.00
O616   O     0.22818   0.55797   0.85219   0.02406  Uiso   1.00
O617   O     0.60212   0.55797   0.73753   0.02406  Uiso   1.00
H618   H     0.33251   0.37468   0.87139   0.00000  Uiso   1.00
H619   H     0.70645   0.37468   0.75674   0.00000  Uiso   1.00
H620   H     0.45645   0.37468   0.75674   0.00000  Uiso   1.00
H621   H     0.58251   0.37468   0.87139   0.00000  Uiso   1.00
Mg622  Mg    0.24995   0.44568   0.87155   0.01520  Uiso   1.00
Mg623  Mg    0.62389   0.44568   0.75690   0.01520  Uiso   1.00
O624   O     0.33196   0.41121   0.79494   0.01773  Uiso   1.00
O625   O     0.45802   0.41121   0.90959   0.01773  Uiso   1.00
O626   O     0.20732   0.41122   0.83319   0.01773  Uiso   1.00
O627   O     0.58126   0.41122   0.71854   0.01773  Uiso   1.00
O628   O     0.45659   0.40944   0.75672   0.01773  Uiso   1.00
O629   O     0.08264   0.40944   0.87137   0.01773  Uiso   1.00
Si630  Si    0.33206   0.35079   0.79489   0.01013  Uiso   1.00
Si631  Si    0.45811   0.35079   0.90954   0.01013  Uiso   1.00
Si632  Si    0.20723   0.35079   0.83316   0.01013  Uiso   1.00
Si633  Si    0.58117   0.35079   0.71850   0.01013  Uiso   1.00
O634   O     0.20755   0.33335   0.87135   0.01520  Uiso   1.00
O635   O     0.58149   0.33335   0.75669   0.01520  Uiso   1.00
O636   O     0.39470   0.33335   0.81397   0.01520  Uiso   1.00
O637   O     0.02076   0.33335   0.92862   0.01520  Uiso   1.00
O638   O     0.26971   0.33333   0.81408   0.02406  Uiso   1.00
O639   O     0.39576   0.33333   0.92873   0.02406  Uiso   1.00
Mg640  Mg    0.37389   0.44568   0.75690   0.01520  Uiso   1.00
Mg641  Mg    0.49995   0.44568   0.87155   0.01520  Uiso   1.00
O642   O     0.20802   0.41121   0.90959   0.01773  Uiso   1.00
O643   O     0.58196   0.41121   0.79494   0.01773  Uiso   1.00
O644   O     0.33126   0.41122   0.71854   0.01773  Uiso   1.00
O645   O     0.45732   0.41122   0.83319   0.01773  Uiso   1.00
O646   O     0.33264   0.40944   0.87137   0.01773  Uiso   1.00
O647   O     0.20659   0.40944   0.75672   0.01773  Uiso   1.00
Si648  Si    0.20811   0.35079   0.90954   0.01013  Uiso   1.00
Si649  Si    0.58206   0.35079   0.79489   0.01013  Uiso   1.00
Si650  Si    0.33117   0.35079   0.71850   0.01013  Uiso   1.00
Si651  Si    0.45723   0.35079   0.83316   0.01013  Uiso   1.00
O652   O     0.33149   0.33335   0.75669   0.01520  Uiso   1.00
O653   O     0.45755   0.33335   0.87135   0.01520  Uiso   1.00
O654   O     0.27076   0.33335   0.92862   0.01520  Uiso   1.00
O655   O     0.14470   0.33335   0.81397   0.01520  Uiso   1.00
O656   O     0.14576   0.33333   0.92873   0.02406  Uiso   1.00
O657   O     0.51971   0.33333   0.81408   0.02406  Uiso   1.00
H658   H     0.04143   0.51662   0.90953   0.00000  Uiso   1.00
H659   H     0.41537   0.51662   0.79487   0.00000  Uiso   1.00
H660   H     0.16537   0.51662   0.79487   0.00000  Uiso   1.00
H661   H     0.29143   0.51662   0.90953   0.00000  Uiso   1.00
Mg662  Mg    0.24788   0.44565   0.71848   0.01520  Uiso   1.00
Mg663  Mg    0.37394   0.44565   0.83313   0.01520  Uiso   1.00
Mg664  Mg    0.12394   0.44565   0.83313   0.01520  Uiso   1.00
Mg665  Mg    0.49788   0.44565   0.71848   0.01520  Uiso   1.00
Mg666  Mg    0.87187   0.44562   0.68006   0.01520  Uiso   1.00
Mg667  Mg    0.24581   0.44562   0.56540   0.01520  Uiso   1.00
O668   O     0.03775   0.48009   0.52736   0.01773  Uiso   1.00
O669   O     0.16381   0.48009   0.64202   0.01773  Uiso   1.00
O670   O     0.91450   0.48008   0.71842   0.01773  Uiso   1.00
O671   O     0.28844   0.48008   0.60377   0.01773  Uiso   1.00
O672   O     0.41312   0.48186   0.56559   0.01773  Uiso   1.00
O673   O     0.03918   0.48186   0.68024   0.01773  Uiso   1.00
Si674  Si    0.03765   0.54051   0.52742   0.01013  Uiso   1.00
Si675  Si    0.16371   0.54051   0.64207   0.01013  Uiso   1.00
Si676  Si    0.91460   0.54051   0.71846   0.01013  Uiso   1.00
Si677  Si    0.28854   0.54051   0.60380   0.01013  Uiso   1.00
O678   O     0.91428   0.55795   0.68027   0.01520  Uiso   1.00
O679   O     0.28822   0.55795   0.56561   0.01520  Uiso   1.00
O680   O     0.47500   0.55795   0.50834   0.01520  Uiso   1.00
O681   O     0.10106   0.55795   0.62299   0.01520  Uiso   1.00
O682   O     0.10000   0.55797   0.50822   0.02406  Uiso   1.00
O683   O     0.22606   0.55797   0.62288   0.02406  Uiso   1.00
Mg684  Mg    0.99581   0.44562   0.56540   0.01520  Uiso   1.00
Mg685  Mg    0.12187   0.44562   0.68006   0.01520  Uiso   1.00
O686   O     0.91381   0.48009   0.64202   0.01773  Uiso   1.00
O687   O     0.28775   0.48009   0.52736   0.01773  Uiso   1.00
O688   O     0.03844   0.48008   0.60377   0.01773  Uiso   1.00
O689   O     0.16450   0.48008   0.71842   0.01773  Uiso   1.00
O690   O     0.28918   0.48186   0.68024   0.01773  Uiso   1.00
O691   O     0.16312   0.48186   0.56559   0.01773  Uiso   1.00
Si692  Si    0.91371   0.54051   0.64207   0.01013  Uiso   1.00
Si693  Si    0.28765   0.54051   0.52742   0.01013  Uiso   1.00
Si694  Si    0.03854   0.54051   0.60380   0.01013  Uiso   1.00
Si695  Si    0.16460   0.54051   0.71846   0.01013  Uiso   1.00
O696   O     0.03822   0.55795   0.56561   0.01520  Uiso   1.00
O697   O     0.16428   0.55795   0.68027   0.01520  Uiso   1.00
O698   O     0.35106   0.55795   0.62299   0.01520  Uiso   1.00
O699   O     0.22500   0.55795   0.50834   0.01520  Uiso   1.00
O700   O     0.97606   0.55797   0.62288   0.02406  Uiso   1.00
O701   O     0.35000   0.55797   0.50822   0.02406  Uiso   1.00
H702   H     0.08040   0.37468   0.64208   0.00000  Uiso   1.00
H703   H     0.45434   0.37468   0.52743   0.00000  Uiso   1.00
H704   H     0.20434   0.37468   0.52743   0.00000  Uiso   1.00
H705   H     0.33040   0.37468   0.64208   0.00000  Uiso   1.00
Mg706  Mg    0.99783   0.44568   0.64225   0.01520  Uiso   1.00
Mg707  Mg    0.37178   0.44568   0.52759   0.01520  Uiso   1.00
O708   O     0.07984   0.41121   0.56563   0.01773  Uiso   1.00
O709   O     0.20590   0.41121   0.68029   0.01773  Uiso   1.00
O710   O     0.95521   0.41122   0.60388   0.01773  Uiso   1.00
O711   O     0.32915   0.41122   0.48923   0.01773  Uiso   1.00
O712   O     0.20447   0.40944   0.52741   0.01773  Uiso   1.00
O713   O     0.83053   0.40944   0.64206   0.01773  Uiso   1.00
Si714  Si    0.07994   0.35079   0.56558   0.01013  Uiso   1.00
Si715  Si    0.20600   0.35079   0.68023   0.01013  Uiso   1.00
Si716  Si    0.95511   0.35079   0.60385   0.01013  Uiso   1.00
Si717  Si    0.32905   0.35079   0.48919   0.01013  Uiso   1.00
O718   O     0.95543   0.33335   0.64204   0.01520  Uiso   1.00
O719   O     0.32937   0.33335   0.52738   0.01520  Uiso   1.00
O720   O     0.14259   0.33335   0.58466   0.01520  Uiso   1.00
O721   O     0.76864   0.33335   0.69931   0.01520  Uiso   1.00
O722   O     0.01759   0.33333   0.58477   0.02406  Uiso   1.00
O723   O     0.14365   0.33333   0.69943   0.02406  Uiso   1.00
Mg724  Mg    0.12178   0.44568   0.52759   0.01520  Uiso   1.00
Mg725  Mg    0.24783   0.44568   0.64225   0.01520  Uiso   1.00
O726   O     0.95590   0.41121   0.68029   0.01773  Uiso   1.00
O727   O     0.32984   0.41121   0.56563   0.01773  Uiso   1.00
O728   O     0.07915   0.41122   0.48923   0.01773  Uiso   1.00
O729   O     0.20521   0.41122   0.60388   0.01773  Uiso   1.00
O730   O     0.08053   0.40944   0.64206   0.01773  Uiso   1.00
O731   O     0.95447   0.40944   0.52741   0.01773  Uiso   1.00
Si732  Si    0.95600   0.35079   0.68023   0.01013  Uiso   1.00
Si733  Si    0.32994   0.35079   0.56558   0.01013  Uiso   1.00
Si734  Si    0.07905   0.35079   0.48919   0.01013  Uiso   1.00
Si735  Si    0.20511   0.35079   0.60385   0.01013  Uiso   1.00
O736   O     0.07937   0.33335   0.52738   0.01520  Uiso   1.00
O737   O     0.20543   0.33335   0.64204   0.01520  Uiso   1.00
O738   O     0.01864   0.33335   0.69931   0.01520  Uiso   1.00
O739   O     0.89259   0.33335   0.58466   0.01520  Uiso   1.00
O740   O     0.89365   0.33333   0.69943   0.02406  Uiso   1.00
O741   O     0.26759   0.33333   0.58477   0.02406  Uiso   1.00
H742   H     0.78931   0.51662   0.68022   0.00000  Uiso   1.00
H743   H     0.16325   0.51662   0.56557   0.00000  Uiso   1.00
H744   H     0.91325   0.51662   0.56557   0.00000  Uiso   1.00
H745   H     0.03931   0.51662   0.68022   0.00000  Uiso   1.00
Mg746  Mg    0.50000   0.44565   0.94779   0.01520  Uiso   1.00
Mg747  Mg    0.12182   0.44565   0.60382   0.01520  Uiso   1.00
Mg748  Mg    0.87182   0.44565   0.60382   0.01520  Uiso   1.00
Mg749  Mg    0.75000   0.44565   0.94779   0.01520  Uiso   1.00
Mg750  Mg    0.62399   0.44562   0.90937   0.01520  Uiso   1.00
Mg751  Mg    0.99793   0.44562   0.79471   0.01520  Uiso   1.00
O752   O     0.78987   0.48009   0.75667   0.01773  Uiso   1.00
O753   O     0.91592   0.48009   0.87133   0.01773  Uiso   1.00
O754   O     0.66662   0.48008   0.94773   0.01773  Uiso   1.00
O755   O     0.04056   0.48008   0.83308   0.01773  Uiso   1.00
O756   O     0.16524   0.48186   0.79489   0.01773  Uiso   1.00
O757   O     0.79130   0.48186   0.90955   0.01773  Uiso   1.00
Si758  Si    0.78977   0.54051   0.75673   0.01013  Uiso   1.00
Si759  Si    0.91583   0.54051   0.87138   0.01013  Uiso   1.00
Si760  Si    0.66671   0.54051   0.94776   0.01013  Uiso   1.00
Si761  Si    0.04066   0.54051   0.83311   0.01013  Uiso   1.00
O762   O     0.66639   0.55795   0.90958   0.01520  Uiso   1.00
O763   O     0.04034   0.55795   0.79492   0.01520  Uiso   1.00
O764   O     0.22712   0.55795   0.73765   0.01520  Uiso   1.00
O765   O     0.85318   0.55795   0.85230   0.01520  Uiso   1.00
O766   O     0.85212   0.55797   0.73753   0.02406  Uiso   1.00
O767   O     0.97818   0.55797   0.85219   0.02406  Uiso   1.00
Mg768  Mg    0.74793   0.44562   0.79471   0.01520  Uiso   1.00
Mg769  Mg    0.87399   0.44562   0.90937   0.01520  Uiso   1.00
O770   O     0.66592   0.48009   0.87133   0.01773  Uiso   1.00
O771   O     0.03987   0.48009   0.75667   0.01773  Uiso   1.00
O772   O     0.79056   0.48008   0.83308   0.01773  Uiso   1.00
O773   O     0.91662   0.48008   0.94773   0.01773  Uiso   1.00
O774   O     0.04130   0.48186   0.90955   0.01773  Uiso   1.00
O775   O     0.91524   0.48186   0.79489   0.01773  Uiso   1.00
Si776  Si    0.66583   0.54051   0.87138   0.01013  Uiso   1.00
Si777  Si    0.03977   0.54051   0.75673   0.01013  Uiso   1.00
Si778  Si    0.79066   0.54051   0.83311   0.01013  Uiso   1.00
Si779  Si    0.91671   0.54051   0.94776   0.01013  Uiso   1.00
O780   O     0.79034   0.55795   0.79492   0.01520  Uiso   1.00
O781   O     0.91639   0.55795   0.90958   0.01520  Uiso   1.00
O782   O     0.10318   0.55795   0.85230   0.01520  Uiso   1.00
O783   O     0.97712   0.55795   0.73765   0.01520  Uiso   1.00
O784   O     0.72818   0.55797   0.85219   0.02406  Uiso   1.00
O785   O     0.10212   0.55797   0.73753   0.02406  Uiso   1.00
H786   H     0.83251   0.37468   0.87139   0.00000  Uiso   1.00
H787   H     0.20645   0.37468   0.75674   0.00000  Uiso   1.00
H788   H     0.95645   0.37468   0.75674   0.00000  Uiso   1.00
H789   H     0.08251   0.37468   0.87139   0.00000  Uiso   1.00
Mg790  Mg    0.74995   0.44568   0.87155   0.01520  Uiso   1.00
Mg791  Mg    0.12389   0.44568   0.75690   0.01520  Uiso   1.00
O792   O     0.83196   0.41121   0.79494   0.01773  Uiso   1.00
O793   O     0.95802   0.41121   0.90959   0.01773  Uiso   1.00
O794   O     0.70732   0.41122   0.83319   0.01773  Uiso   1.00
O795   O     0.08126   0.41122   0.71854   0.01773  Uiso   1.00
O796   O     0.95659   0.40944   0.75672   0.01773  Uiso   1.00
O797   O     0.58264   0.40944   0.87137   0.01773  Uiso   1.00
Si798  Si    0.83206   0.35079   0.79489   0.01013  Uiso   1.00
Si799  Si    0.95811   0.35079   0.90954   0.01013  Uiso   1.00
Si800  Si    0.70723   0.35079   0.83316   0.01013  Uiso   1.00
Si801  Si    0.08117   0.35079   0.71850   0.01013  Uiso   1.00
O802   O     0.70755   0.33335   0.87135   0.01520  Uiso   1.00
O803   O     0.08149   0.33335   0.75669   0.01520  Uiso   1.00
O804   O     0.89470   0.33335   0.81397   0.01520  Uiso   1.00
O805   O     0.52076   0.33335   0.92862   0.01520  Uiso   1.00
O806   O     0.76971   0.33333   0.81408   0.02406  Uiso   1.00
O807   O     0.89576   0.33333   0.92873   0.02406  Uiso   1.00
Mg808  Mg    0.87389   0.44568   0.75690   0.01520  Uiso   1.00
Mg809  Mg    0.99995   0.44568   0.87155   0.01520  Uiso   1.00
O810   O     0.70802   0.41121   0.90959   0.01773  Uiso   1.00
O811   O     0.08196   0.41121   0.79494   0.01773  Uiso   1.00
O812   O     0.83126   0.41122   0.71854   0.01773  Uiso   1.00
O813   O     0.95732   0.41122   0.83319   0.01773  Uiso   1.00
O814   O     0.83264   0.40944   0.87137   0.01773  Uiso   1.00
O815   O     0.70659   0.40944   0.75672   0.01773  Uiso   1.00
Si816  Si    0.70811   0.35079   0.90954   0.01013  Uiso   1.00
Si817  Si    0.08206   0.35079   0.79489   0.01013  Uiso   1.00
Si818  Si    0.83117   0.35079   0.71850   0.01013  Uiso   1.00
Si819  Si    0.95723   0.35079   0.83316   0.01013  Uiso   1.00
O820   O     0.83149   0.33335   0.75669   0.01520  Uiso   1.00
O821   O     0.95755   0.33335   0.87135   0.01520  Uiso   1.00
O822   O     0.77076   0.33335   0.92862   0.01520  Uiso   1.00
O823   O     0.64470   0.33335   0.81397   0.01520  Uiso   1.00
O824   O     0.64576   0.33333   0.92873   0.02406  Uiso   1.00
O825   O     0.01971   0.33333   0.81408   0.02406  Uiso   1.00
H826   H     0.54143   0.51662   0.90953   0.00000  Uiso   1.00
H827   H     0.91537   0.51662   0.79487   0.00000  Uiso   1.00
H828   H     0.66537   0.51662   0.79487   0.00000  Uiso   1.00
H829   H     0.79143   0.51662   0.90953   0.00000  Uiso   1.00
Mg830  Mg    0.74788   0.44565   0.71848   0.01520  Uiso   1.00
Mg831  Mg    0.87394   0.44565   0.83313   0.01520  Uiso   1.00
Mg832  Mg    0.62394   0.44565   0.83313   0.01520  Uiso   1.00
Mg833  Mg    0.99788   0.44565   0.71848   0.01520  Uiso   1.00
Mg834  Mg    0.37187   0.77896   0.68006   0.01520  Uiso   1.00
Mg835  Mg    0.74581   0.77896   0.56540   0.01520  Uiso   1.00
O836   O     0.53775   0.81342   0.52736   0.01773  Uiso   1.00
O837   O     0.66381   0.81342   0.64202   0.01773  Uiso   1.00
O838   O     0.41450   0.81342   0.71842   0.01773  Uiso   1.00
O839   O     0.78844   0.81342   0.60377   0.01773  Uiso   1.00
O840   O     0.91312   0.81519   0.56559   0.01773  Uiso   1.00
O841   O     0.53918   0.81519   0.68024   0.01773  Uiso   1.00
Si842  Si    0.53765   0.87385   0.52742   0.01013  Uiso   1.00
Si843  Si    0.66371   0.87385   0.64207   0.01013  Uiso   1.00
Si844  Si    0.41460   0.87384   0.71846   0.01013  Uiso   1.00
Si845  Si    0.78854   0.87384   0.60380   0.01013  Uiso   1.00
O846   O     0.41428   0.89129   0.68027   0.01520  Uiso   1.00
O847   O     0.78822   0.89129   0.56561   0.01520  Uiso   1.00
O848   O     0.97500   0.89128   0.50834   0.01520  Uiso   1.00
O849   O     0.60106   0.89128   0.62299   0.01520  Uiso   1.00
O850   O     0.60000   0.89130   0.50822   0.02406  Uiso   1.00
O851   O     0.72606   0.89130   0.62288   0.02406  Uiso   1.00
Mg852  Mg    0.49581   0.77896   0.56540   0.01520  Uiso   1.00
Mg853  Mg    0.62187   0.77896   0.68006   0.01520  Uiso   1.00
O854   O     0.41381   0.81342   0.64202   0.01773  Uiso   1.00
O855   O     0.78775   0.81342   0.52736   0.01773  Uiso   1.00
O856   O     0.53844   0.81342   0.60377   0.01773  Uiso   1.00
O857   O     0.66450   0.81342   0.71842   0.01773  Uiso   1.00
O858   O     0.78918   0.81519   0.68024   0.01773  Uiso   1.00
O859   O     0.66312   0.81519   0.56559   0.01773  Uiso   1.00
Si860  Si    0.41371   0.87385   0.64207   0.01013  Uiso   1.00
Si861  Si    0.78765   0.87385   0.52742   0.01013  Uiso   1.00
Si862  Si    0.53854   0.87384   0.60380   0.01013  Uiso   1.00
Si863  Si    0.66460   0.87384   0.71846   0.01013  Uiso   1.00
O864   O     0.53822   0.89129   0.56561   0.01520  Uiso   1.00
O865   O     0.66428   0.89129   0.68027   0.01520  Uiso   1.00
O866   O     0.85106   0.89128   0.62299   0.01520  Uiso   1.00
O867   O     0.72500   0.89128   0.50834   0.01520  Uiso   1.00
O868   O     0.47606   0.89130   0.62288   0.02406  Uiso   1.00
O869   O     0.85000   0.89130   0.50822   0.02406  Uiso   1.00
H870   H     0.58040   0.70801   0.64208   0.00000  Uiso   1.00
H871   H     0.95434   0.70801   0.52743   0.00000  Uiso   1.00
H872   H     0.70434   0.70801   0.52743   0.00000  Uiso   1.00
H873   H     0.83040   0.70801   0.64208   0.00000  Uiso   1.00
Mg874  Mg    0.49783   0.77901   0.64225   0.01520  Uiso   1.00
Mg875  Mg    0.87178   0.77901   0.52759   0.01520  Uiso   1.00
O876   O     0.57984   0.74454   0.56563   0.01773  Uiso   1.00
O877   O     0.70590   0.74454   0.68029   0.01773  Uiso   1.00
O878   O     0.45521   0.74455   0.60388   0.01773  Uiso   1.00
O879   O     0.82915   0.74455   0.48923   0.01773  Uiso   1.00
O880   O     0.70447   0.74278   0.52741   0.01773  Uiso   1.00
O881   O     0.33053   0.74278   0.64206   0.01773  Uiso   1.00
Si882  Si    0.57994   0.68412   0.56558   0.01013  Uiso   1.00
Si883  Si    0.70600   0.68412   0.68023   0.01013  Uiso   1.00
Si884  Si    0.45511   0.68413   0.60385   0.01013  Uiso   1.00
Si885  Si    0.82905   0.68413   0.48919   0.01013  Uiso   1.00
O886   O     0.45543   0.66668   0.64204   0.01520  Uiso   1.00
O887   O     0.82937   0.66668   0.52738   0.01520  Uiso   1.00
O888   O     0.64259   0.66669   0.58466   0.01520  Uiso   1.00
O889   O     0.26864   0.66669   0.69931   0.01520  Uiso   1.00
O890   O     0.51759   0.66667   0.58477   0.02406  Uiso   1.00
O891   O     0.64365   0.66667   0.69943   0.02406  Uiso   1.00
Mg892  Mg    0.62178   0.77901   0.52759   0.01520  Uiso   1.00
Mg893  Mg    0.74783   0.77901   0.64225   0.01520  Uiso   1.00
O894   O     0.45590   0.74454   0.68029   0.01773  Uiso   1.00
O895   O     0.82984   0.74454   0.56563   0.01773  Uiso   1.00
O896   O     0.57915   0.74455   0.48923   0.01773  Uiso   1.00
O897   O     0.70521   0.74455   0.60388   0.01773  Uiso   1.00
O898   O     0.58053   0.74278   0.64206   0.01773  Uiso   1.00
O899   O     0.45447   0.74278   0.52741   0.01773  Uiso   1.00
Si900  Si    0.45600   0.68412   0.68023   0.01013  Uiso   1.00
Si901  Si    0.82994   0.68412   0.56558   0.01013  Uiso   1.00
Si902  Si    0.57905   0.68413   0.48919   0.01013  Uiso   1.00
Si903  Si    0.70511   0.68413   0.60385   0.01013  Uiso   1.00
O904   O     0.57937   0.66668   0.52738   0.01520  Uiso   1.00
O905   O     0.70543   0.66668   0.64204   0.01520  Uiso   1.00
O906   O     0.51864   0.66669   0.69931   0.01520  Uiso   1.00
O907   O     0.39259   0.66669   0.58466   0.01520  Uiso   1.00
O908   O     0.39365   0.66667   0.69943   0.02406  Uiso   1.00
O909   O     0.76759   0.66667   0.58477   0.02406  Uiso   1.00
H910   H     0.28931   0.84995   0.68022   0.00000  Uiso   1.00
H911   H     0.66325   0.84995   0.56557   0.00000  Uiso   1.00
H912   H     0.41325   0.84995   0.56557   0.00000  Uiso   1.00
H913   H     0.53931   0.84995   0.68022   0.00000  Uiso   1.00
Mg914  Mg    0.00000   0.77898   0.94779   0.01520  Uiso   1.00
Mg915  Mg    0.62182   0.77898   0.60382   0.01520  Uiso   1.00
Mg916  Mg    0.37182   0.77898   0.60382   0.01520  Uiso   1.00
Mg917  Mg    0.25000   0.77898   0.94779   0.01520  Uiso   1.00
Mg918  Mg    0.12399   0.77896   0.90937   0.01520  Uiso   1.00
Mg919  Mg    0.49793   0.77896   0.79471   0.01520  Uiso   1.00
O920   O     0.28987   0.81342   0.75667   0.01773  Uiso   1.00
O921   O     0.41592   0.81342   0.87133   0.01773  Uiso   1.00
O922   O     0.16662   0.81342   0.94773   0.01773  Uiso   1.00
O923   O     0.54056   0.81342   0.83308   0.01773  Uiso   1.00
O924   O     0.66524   0.81519   0.79489   0.01773  Uiso   1.00
O925   O     0.29130   0.81519   0.90955   0.01773  Uiso   1.00
Si926  Si    0.28977   0.87385   0.75673   0.01013  Uiso   1.00
Si927  Si    0.41583   0.87385   0.87138   0.01013  Uiso   1.00
Si928  Si    0.16671   0.87384   0.94776   0.01013  Uiso   1.00
Si929  Si    0.54066   0.87384   0.83311   0.01013  Uiso   1.00
O930   O     0.16639   0.89129   0.90958   0.01520  Uiso   1.00
O931   O     0.54034   0.89129   0.79492   0.01520  Uiso   1.00
O932   O     0.72712   0.89128   0.73765   0.01520  Uiso   1.00
O933   O     0.35318   0.89128   0.85230   0.01520  Uiso   1.00
O934   O     0.35212   0.89130   0.73753   0.02406  Uiso   1.00
O935   O     0.47818   0.89130   0.85219   0.02406  Uiso   1.00
Mg936  Mg    0.24793   0.77896   0.79471   0.01520  Uiso   1.00
Mg937  Mg    0.37399   0.77896   0.90937   0.01520  Uiso   1.00
O938   O     0.16592   0.81342   0.87133   0.01773  Uiso   1.00
O939   O     0.53987   0.81342   0.75667   0.01773  Uiso   1.00
O940   O     0.29056   0.81342   0.83308   0.01773  Uiso   1.00
O941   O     0.41662   0.81342   0.94773   0.01773  Uiso   1.00
O942   O     0.54130   0.81519   0.90955   0.01773  Uiso   1.00
O943   O     0.41524   0.81519   0.79489   0.01773  Uiso   1.00
Si944  Si    0.16583   0.87385   0.87138   0.01013  Uiso   1.00
Si945  Si    0.53977   0.87385   0.75673   0.01013  Uiso   1.00
Si946  Si    0.29066   0.87384   0.83311   0.01013  Uiso   1.00
Si947  Si    0.41671   0.87384   0.94776   0.01013  Uiso   1.00
O948   O     0.29034   0.89129   0.79492   0.01520  Uiso   1.00
O949   O     0.41639   0.89129   0.90958   0.01520  Uiso   1.00
O950   O     0.60318   0.89128   0.85230   0.01520  Uiso   1.00
O951   O     0.47712   0.89128   0.73765   0.01520  Uiso   1.00
O952   O     0.22818   0.89130   0.85219   0.02406  Uiso   1.00
O953   O     0.60212   0.89130   0.73753   0.02406  Uiso   1.00
H954   H     0.33251   0.70801   0.87139   0.00000  Uiso   1.00
H955   H     0.70645   0.70801   0.75674   0.00000  Uiso   1.00
H956   H     0.45645   0.70801   0.75674   0.00000  Uiso   1.00
H957   H     0.58251   0.70801   0.87139   0.00000  Uiso   1.00
Mg958  Mg    0.24995   0.77901   0.87155   0.01520  Uiso   1.00
Mg959  Mg    0.62389   0.77901   0.75690   0.01520  Uiso   1.00
O960   O     0.33196   0.74454   0.79494   0.01773  Uiso   1.00
O961   O     0.45802   0.74454   0.90959   0.01773  Uiso   1.00
O962   O     0.20732   0.74455   0.83319   0.01773  Uiso   1.00
O963   O     0.58126   0.74455   0.71854   0.01773  Uiso   1.00
O964   O     0.45659   0.74278   0.75672   0.01773  Uiso   1.00
O965   O     0.08264   0.74278   0.87137   0.01773  Uiso   1.00
Si966  Si    0.33206   0.68412   0.79489   0.01013  Uiso   1.00
Si967  Si    0.45811   0.68412   0.90954   0.01013  Uiso   1.00
Si968  Si    0.20723   0.68413   0.83316   0.01013  Uiso   1.00
Si969  Si    0.58117   0.68413   0.71850   0.01013  Uiso   1.00
O970   O     0.20755   0.66668   0.87135   0.01520  Uiso   1.00
O971   O     0.58149   0.66668   0.75669   0.01520  Uiso   1.00
O972   O     0.39470   0.66669   0.81397   0.01520  Uiso   1.00
O973   O     0.02076   0.66669   0.92862   0.01520  Uiso   1.00
O974   O     0.26971   0.66667   0.81408   0.02406  Uiso   1.00
O975   O     0.39576   0.66667   0.92873   0.02406  Uiso   1.00
Mg976  Mg    0.37389   0.77901   0.75690   0.01520  Uiso   1.00
Mg977  Mg    0.49995   0.77901   0.87155   0.01520  Uiso   1.00
O978   O     0.20802   0.74454   0.90959   0.01773  Uiso   1.00
O979   O     0.58196   0.74454   0.79494   0.01773  Uiso   1.00
O980   O     0.33126   0.74455   0.71854   0.01773  Uiso   1.00
O981   O     0.45732   0.74455   0.83319   0.01773  Uiso   1.00
O982   O     0.33264   0.74278   0.87137   0.01773  Uiso   1.00
O983   O     0.20659   0.74278   0.75672   0.01773  Uiso   1.00
Si984  Si    0.20811   0.68412   0.90954   0.01013  Uiso   1.00
Si985  Si    0.58206   0.68412   0.79489   0.01013  Uiso   1.00
Si986  Si    0.33117   0.68413   0.71850   0.01013  Uiso   1.00
Si987  Si    0.45723   0.68413   0.83316   0.01013  Uiso   1.00
O988   O     0.33149   0.66668   0.75669   0.01520  Uiso   1.00
O989   O     0.45755   0.66668   0.87135   0.01520  Uiso   1.00
O990   O     0.27076   0.66669   0.92862   0.01520  Uiso   1.00
O991   O     0.14470   0.66669   0.81397   0.01520  Uiso   1.00
O992   O     0.14576   0.66667   0.92873   0.02406  Uiso   1.00
O993   O     0.51971   0.66667   0.81408   0.02406  Uiso   1.00
H994   H     0.04143   0.84995   0.90953   0.00000  Uiso   1.00
H995   H     0.41537   0.84995   0.79487   0.00000  Uiso   1.00
H996   H     0.16537   0.84995   0.79487   0.00000  Uiso   1.00
H997   H     0.29143   0.84995   0.90953   0.00000  Uiso   1.00
Mg998  Mg    0.24788   0.77898   0.71848   0.01520  Uiso   1.00
Mg999  Mg    0.37394   0.77898   0.83313   0.01520  Uiso   1.00
Mg1000 Mg    0.12394   0.77898   0.83313   0.01520  Uiso   1.00
Mg1001 Mg    0.49788   0.77898   0.71848   0.01520  Uiso   1.00
Mg1002 Mg    0.87187   0.77896   0.68006   0.01520  Uiso   1.00
Mg1003 Mg    0.24581   0.77896   0.56540   0.01520  Uiso   1.00
O1004  O     0.03775   0.81342   0.52736   0.01773  Uiso   1.00
O1005  O     0.16381   0.81342   0.64202   0.01773  Uiso   1.00
O1006  O     0.91450   0.81342   0.71842   0.01773  Uiso   1.00
O1007  O     0.28844   0.81342   0.60377   0.01773  Uiso   1.00
O1008  O     0.41312   0.81519   0.56559   0.01773  Uiso   1.00
O1009  O     0.03918   0.81519   0.68024   0.01773  Uiso   1.00
Si1010 Si    0.03765   0.87385   0.52742   0.01013  Uiso   1.00
Si1011 Si    0.16371   0.87385   0.64207   0.01013  Uiso   1.00
Si1012 Si    0.91460   0.87384   0.71846   0.01013  Uiso   1.00
Si1013 Si    0.28854   0.87384   0.60380   0.01013  Uiso   1.00
O1014  O     0.91428   0.89129   0.68027   0.01520  Uiso   1.00
O1015  O     0.28822   0.89129   0.56561   0.01520  Uiso   1.00
O1016  O     0.47500   0.89128   0.50834   0.01520  Uiso   1.00
O1017  O     0.10106   0.89128   0.62299   0.01520  Uiso   1.00
O1018  O     0.10000   0.89130   0.50822   0.02406  Uiso   1.00
O1019  O     0.22606   0.89130   0.62288   0.02406  Uiso   1.00
Mg1020 Mg    0.99581   0.77896   0.56540   0.01520  Uiso   1.00
Mg1021 Mg    0.12187   0.77896   0.68006   0.01520  Uiso   1.00
O1022  O     0.91381   0.81342   0.64202   0.01773  Uiso   1.00
O1023  O     0.28775   0.81342   0.52736   0.01773  Uiso   1.00
O1024  O     0.03844   0.81342   0.60377   0.01773  Uiso   1.00
O1025  O     0.16450   0.81342   0.71842   0.01773  Uiso   1.00
O1026  O     0.28918   0.81519   0.68024   0.01773  Uiso   1.00
O1027  O     0.16312   0.81519   0.56559   0.01773  Uiso   1.00
Si1028 Si    0.91371   0.87385   0.64207   0.01013  Uiso   1.00
Si1029 Si    0.28765   0.87385   0.52742   0.01013  Uiso   1.00
Si1030 Si    0.03854   0.87384   0.60380   0.01013  Uiso   1.00
Si1031 Si    0.16460   0.87384   0.71846   0.01013  Uiso   1.00
O1032  O     0.03822   0.89129   0.56561   0.01520  Uiso   1.00
O1033  O     0.16428   0.89129   0.68027   0.01520  Uiso   1.00
O1034  O     0.35106   0.89128   0.62299   0.01520  Uiso   1.00
O1035  O     0.22500   0.89128   0.50834   0.01520  Uiso   1.00
O1036  O     0.97606   0.89130   0.62288   0.02406  Uiso   1.00
O1037  O     0.35000   0.89130   0.50822   0.02406  Uiso   1.00
H1038  H     0.08040   0.70801   0.64208   0.00000  Uiso   1.00
H1039  H     0.45434   0.70801   0.52743   0.00000  Uiso   1.00
H1040  H     0.20434   0.70801   0.52743   0.00000  Uiso   1.00
H1041  H     0.33040   0.70801   0.64208   0.00000  Uiso   1.00
Mg1042 Mg    0.99783   0.77901   0.64225   0.01520  Uiso   1.00
Mg1043 Mg    0.37178   0.77901   0.52759   0.01520  Uiso   1.00
O1044  O     0.07984   0.74454   0.56563   0.01773  Uiso   1.00
O1045  O     0.20590   0.74454   0.68029   0.01773  Uiso   1.00
O1046  O     0.95521   0.74455   0.60388   0.01773  Uiso   1.00
O1047  O     0.32915   0.74455   0.48923   0.01773  Uiso   1.00
O1048  O     0.20447   0.74278   0.52741   0.01773  Uiso   1.00
O1049  O     0.83053   0.74278   0.64206   0.01773  Uiso   1.00
Si1050 Si    0.07994   0.68412   0.56558   0.01013  Uiso   1.00
Si1051 Si    0.20600   0.68412   0.68023   0.01013  Uiso   1.00
Si1052 Si    0.95511   0.68413   0.60385   0.01013  Uiso   1.00
Si1053 Si    0.32905   0.68413   0.48919   0.01013  Uiso   1.00
O1054  O     0.95543   0.66668   0.64204   0.01520  Uiso   1.00
O1055  O     0.32937   0.66668   0.52738   0.01520  Uiso   1.00
O1056  O     0.14259   0.66669   0.58466   0.01520  Uiso   1.00
O1057  O     0.76864   0.66669   0.69931   0.01520  Uiso   1.00
O1058  O     0.01759   0.66667   0.58477   0.02406  Uiso   1.00
O1059  O     0.14365   0.66667   0.69943   0.02406  Uiso   1.00
Mg1060 Mg    0.12178   0.77901   0.52759   0.01520  Uiso   1.00
Mg1061 Mg    0.24783   0.77901   0.64225   0.01520  Uiso   1.00
O1062  O     0.95590   0.74454   0.68029   0.01773  Uiso   1.00
O1063  O     0.32984   0.74454   0.56563   0.01773  Uiso   1.00
O1064  O     0.07915   0.74455   0.48923   0.01773  Uiso   1.00
O1065  O     0.20521   0.74455   0.60388   0.01773  Uiso   1.00
O1066  O     0.08053   0.74278   0.64206   0.01773  Uiso   1.00
O1067  O     0.95447   0.74278   0.52741   0.01773  Uiso   1.00
Si1068 Si    0.95600   0.68412   0.68023   0.01013  Uiso   1.00
Si1069 Si    0.32994   0.68412   0.56558   0.01013  Uiso   1.00
Si1070 Si    0.07905   0.68413   0.48919   0.01013  Uiso   1.00
Si1071 Si    0.20511   0.68413   0.60385   0.01013  Uiso   1.00
O1072  O     0.07937   0.66668   0.52738   0.01520  Uiso   1.00
O1073  O     0.20543   0.66668   0.64204   0.01520  Uiso   1.00
O1074  O     0.01864   0.66669   0.69931   0.01520  Uiso   1.00
O1075  O     0.89259   0.66669   0.58466   0.01520  Uiso   1.00
O1076  O     0.89365   0.66667   0.69943   0.02406  Uiso   1.00
O1077  O     0.26759   0.66667   0.58477   0.02406  Uiso   1.00
H1078  H     0.78931   0.84995   0.68022   0.00000  Uiso   1.00
H1079  H     0.16325   0.84995   0.56557   0.00000  Uiso   1.00
H1080  H     0.91325   0.84995   0.56557   0.00000  Uiso   1.00
H1081  H     0.03931   0.84995   0.68022   0.00000  Uiso   1.00
Mg1082 Mg    0.50000   0.77898   0.94779   0.01520  Uiso   1.00
Mg1083 Mg    0.12182   0.77898   0.60382   0.01520  Uiso   1.00
Mg1084 Mg    0.87182   0.77898   0.60382   0.01520  Uiso   1.00
Mg1085 Mg    0.75000   0.77898   0.94779   0.01520  Uiso   1.00
Mg1086 Mg    0.62399   0.77896   0.90937   0.01520  Uiso   1.00
Mg1087 Mg    0.99793   0.77896   0.79471   0.01520  Uiso   1.00
O1088  O     0.78987   0.81342   0.75667   0.01773  Uiso   1.00
O1089  O     0.91592   0.81342   0.87133   0.01773  Uiso   1.00
O1090  O     0.66662   0.81342   0.94773   0.01773  Uiso   1.00
O1091  O     0.04056   0.81342   0.83308   0.01773  Uiso   1.00
O1092  O     0.16524   0.81519   0.79489   0.01773  Uiso   1.00
O1093  O     0.79130   0.81519   0.90955   0.01773  Uiso   1.00
Si1094 Si    0.78977   0.87385   0.75673   0.01013  Uiso   1.00
Si1095 Si    0.91583   0.87385   0.87138   0.01013  Uiso   1.00
Si1096 Si    0.66671   0.87384   0.94776   0.01013  Uiso   1.00
Si1097 Si    0.04066   0.87384   0.83311   0.01013  Uiso   1.00
O1098  O     0.66639   0.89129   0.90958   0.01520  Uiso   1.00
O1099  O     0.04034   0.89129   0.79492   0.01520  Uiso   1.00
O1100  O     0.22712   0.89128   0.73765   0.01520  Uiso   1.00
O1101  O     0.85318   0.89128   0.85230   0.01520  Uiso   1.00
O1102  O     0.85212   0.89130   0.73753   0.02406  Uiso   1.00
O1103  O     0.97818   0.89130   0.85219   0.02406  Uiso   1.00
Mg1104 Mg    0.74793   0.77896   0.79471   0.01520  Uiso   1.00
Mg1105 Mg    0.87399   0.77896   0.90937   0.01520  Uiso   1.00
O1106  O     0.66592   0.81342   0.87133   0.01773  Uiso   1.00
O1107  O     0.03987   0.81342   0.75667   0.01773  Uiso   1.00
O1108  O     0.79056   0.81342   0.83308   0.01773  Uiso   1.00
O1109  O     0.91662   0.81342   0.94773   0.01773  Uiso   1.00
O1110  O     0.04130   0.81519   0.90955   0.01773  Uiso   1.00
O1111  O     0.91524   0.81519   0.79489   0.01773  Uiso   1.00
Si1112 Si    0.66583   0.87385   0.87138   0.01013  Uiso   1.00
Si1113 Si    0.03977   0.87385   0.75673   0.01013  Uiso   1.00
Si1114 Si    0.79066   0.87384   0.83311   0.01013  Uiso   1.00
Si1115 Si    0.91671   0.87384   0.94776   0.01013  Uiso   1.00
O1116  O     0.79034   0.89129   0.79492   0.01520  Uiso   1.00
O1117  O     0.91639   0.89129   0.90958   0.01520  Uiso   1.00
O1118  O     0.10318   0.89128   0.85230   0.01520  Uiso   1.00
O1119  O     0.97712   0.89128   0.73765   0.01520  Uiso   1.00
O1120  O     0.72818   0.89130   0.85219   0.02406  Uiso   1.00
O1121  O     0.10212   0.89130   0.73753   0.02406  Uiso   1.00
H1122  H     0.83251   0.70801   0.87139   0.00000  Uiso   1.00
H1123  H     0.20645   0.70801   0.75674   0.00000  Uiso   1.00
H1124  H     0.95645   0.70801   0.75674   0.00000  Uiso   1.00
H1125  H     0.08251   0.70801   0.87139   0.00000  Uiso   1.00
Mg1126 Mg    0.74995   0.77901   0.87155   0.01520  Uiso   1.00
Mg1127 Mg    0.12389   0.77901   0.75690   0.01520  Uiso   1.00
O1128  O     0.83196   0.74454   0.79494   0.01773  Uiso   1.00
O1129  O     0.95802   0.74454   0.90959   0.01773  Uiso   1.00
O1130  O     0.70732   0.74455   0.83319   0.01773  Uiso   1.00
O1131  O     0.08126   0.74455   0.71854   0.01773  Uiso   1.00
O1132  O     0.95659   0.74278   0.75672   0.01773  Uiso   1.00
O1133  O     0.58264   0.74278   0.87137   0.01773  Uiso   1.00
Si1134 Si    0.83206   0.68412   0.79489   0.01013  Uiso   1.00
Si1135 Si    0.95811   0.68412   0.90954   0.01013  Uiso   1.00
Si1136 Si    0.70723   0.68413   0.83316   0.01013  Uiso   1.00
Si1137 Si    0.08117   0.68413   0.71850   0.01013  Uiso   1.00
O1138  O     0.70755   0.66668   0.87135   0.01520  Uiso   1.00
O1139  O     0.08149   0.66668   0.75669   0.01520  Uiso   1.00
O1140  O     0.89470   0.66669   0.81397   0.01520  Uiso   1.00
O1141  O     0.52076   0.66669   0.92862   0.01520  Uiso   1.00
O1142  O     0.76971   0.66667   0.81408   0.02406  Uiso   1.00
O1143  O     0.89576   0.66667   0.92873   0.02406  Uiso   1.00
Mg1144 Mg    0.87389   0.77901   0.75690   0.01520  Uiso   1.00
Mg1145 Mg    0.99995   0.77901   0.87155   0.01520  Uiso   1.00
O1146  O     0.70802   0.74454   0.90959   0.01773  Uiso   1.00
O1147  O     0.08196   0.74454   0.79494   0.01773  Uiso   1.00
O1148  O     0.83126   0.74455   0.71854   0.01773  Uiso   1.00
O1149  O     0.95732   0.74455   0.83319   0.01773  Uiso   1.00
O1150  O     0.83264   0.74278   0.87137   0.01773  Uiso   1.00
O1151  O     0.70659   0.74278   0.75672   0.01773  Uiso   1.00
Si1152 Si    0.70811   0.68412   0.90954   0.01013  Uiso   1.00
Si1153 Si    0.08206   0.68412   0.79489   0.01013  Uiso   1.00
Si1154 Si    0.83117   0.68413   0.71850   0.01013  Uiso   1.00
Si1155 Si    0.95723   0.68413   0.83316   0.01013  Uiso   1.00
O1156  O     0.83149   0.66668   0.75669   0.01520  Uiso   1.00
O1157  O     0.95755   0.66668   0.87135   0.01520  Uiso   1.00
O1158  O     0.77076   0.66669   0.92862   0.01520  Uiso   1.00
O1159  O     0.64470   0.66669   0.81397   0.01520  Uiso   1.00
O1160  O     0.64576   0.66667   0.92873   0.02406  Uiso   1.00
O1161  O     0.01971   0.66667   0.81408   0.02406  Uiso   1.00
H1162  H     0.54143   0.84995   0.90953   0.00000  Uiso   1.00
H1163  H     0.91537   0.84995   0.79487   0.00000  Uiso   1.00
H1164  H     0.66537   0.84995   0.79487   0.00000  Uiso   1.00
H1165  H     0.79143   0.84995   0.90953   0.00000  Uiso   1.00
Mg1166 Mg    0.74788   0.77898   0.71848   0.01520  Uiso   1.00
Mg1167 Mg    0.87394   0.77898   0.83313   0.01520  Uiso   1.00
Mg1168 Mg    0.62394   0.77898   0.83313   0.01520  Uiso   1.00
Mg1169 Mg    0.99788   0.77898   0.71848   0.01520  Uiso   1.00
loop_
_geom_bond_atom_site_label_1
_geom_bond_atom_site_label_2
_geom_bond_distance
_geom_bond_site_symmetry_2
_ccdc_geom_bond_type
S1     O2      1.734   .     S
S1     O4      1.784   .     S
S1     O5      1.733   .     S
S1     O6      1.743   .     S
O2     O3      1.298   .     S
O3     H7      1.027   .     S
S8     O9      1.704   .     S
S8     O11     1.685   .     S
S8     O12     1.728   .     S
S8     O13     1.708   .     S
O9     O10     1.345   .     S
O10    H14     0.988   .     S
S15    O16     1.729   .     S
S15    O18     1.729   .     S
S15    O19     1.719   .     S
S15    O20     1.724   .     S
O16    O17     1.330   .     S
O17    H21     0.991   .     S
S22    O23     1.729   .     S
S22    O25     1.713   .     S
S22    O26     1.719   .     S
S22    O27     1.650   .     S
O23    O24     1.298   .     S
O24    H28     1.013   .     S
N29    C30     1.524   .     S
N29    C31     1.485   .     S
N29    C32     1.476   .     S
C30    H50     1.071   .     S
C30    H51     1.094   .     S
C30    H52     1.075   .     S
C31    H53     1.103   .     S
C31    H54     1.104   .     S
C31    H55     1.160   .     S
C32    C33     1.474   .     S
C32    H56     1.093   .     S
C32    H57     1.142   .     S
C33    C34     1.397   .     D
C33    O37     1.323   .     S
C34    C35     1.347   .     S
C34    H58     1.141   .     S
C35    C36     1.415   .     D
C35    H59     1.114   .     S
C36    O37     1.323   .     S
C36    C38     1.495   .     S
C38    S39     1.830   .     S
C38    H60     1.143   .     S
C38    H61     1.164   .     S
S39    C40     1.827   .     S
C40    C41     1.470   .     S
C40    H62     1.044   .     S
C40    H63     1.114   .     S
C41    N42     1.496   .     S
C41    H64     1.132   .     S
C41    H65     1.094   .     S
N42    C43     1.421   .     S
N42    H66     1.072   .     S
C43    N44     1.438   .     S
C43    C46     1.351   .     D
N44    C45     1.434   .     S
N44    H67     1.075   .     S
C45    H68     1.119   .     S
C45    H69     1.100   .     S
C45    H70     1.058   .     S
C46    N47     1.460   .     S
C46    H71     1.105   .     S
N47    O48     1.309   .     S
N47    O49     1.325   .     D
O72    H73     1.024   .     S
O72    H74     0.998   .     S
O75    H76     0.969   .     S
O75    H77     0.989   .     S
O78    H79     0.999   .     S
O78    H80     1.008   .     S
O81    H82     1.020   .     S
O81    H83     0.975   .     S
O84    H85     0.987   .     S
O84    H86     1.006   .     S
O87    H88     0.996   .     S
O87    H89     0.994   .     S
O90    H91     0.986   .     S
O90    H92     1.020   .     S
O93    H94     0.968   .     S
O93    H95     1.018   .     S
O96    H97     0.939   .     S
O96    H98     1.002   .     S
O99    H100    0.978   .     S
O99    H101    1.002   .     S
O102   H103    0.975   .     S
O102   H104    0.981   .     S
O105   H106    0.986   .     S
O105   H107    0.965   .     S
O108   H109    1.015   .     S
O108   H110    1.003   .     S
O111   H112    1.008   .     S
O111   H113    0.988   .     S
O114   H115    0.927   .     S
O114   H116    0.998   .     S
O117   H118    1.007   .     S
O117   H119    0.989   .     S
O120   H121    0.988   .     S
O120   H122    1.012   .     S
O123   H124    0.994   .     S
O123   H125    0.978   .     S
O126   H127    1.008   .     S
O126   H128    0.996   .     S
O129   H130    0.989   .     S
O129   H131    0.976   .     S
O132   H133    1.022   .     S
O132   H134    0.980   .     S
O135   H136    0.985   .     S
O135   H137    1.013   .     S
O138   H139    1.000   .     S
O138   H140    1.002   .     S
O141   H142    1.029   .     S
O141   H143    0.993   .     S
O144   H145    0.969   .     S
O144   H146    1.001   .     S
O147   H148    0.976   .     S
O147   H149    1.017   .     S
O150   H151    0.997   .     S
O150   H152    0.980   .     S
O153   H154    1.002   .     S
O153   H155    1.011   .     S
O156   H157    0.990   .     S
O156   H158    1.030   .     S
O159   H160    1.008   .     S
O159   H161    0.962   .     S
Mg162  O354    2.035   .     S
Mg162  O308    2.023   .     S
Mg162  O182    2.023   .     S
Mg162  O209    2.040   .     S
Mg162  O166    2.039   .     S
Mg162  O222    2.035   .     S
Mg163  O187    2.035   .     S
Mg163  O225    2.023   .     S
Mg163  O183    2.023   .     S
Mg163  O208    2.040   .     S
Mg163  O167    2.039   .     S
Mg163  O223    2.035   .     S
O164   Si170   1.718   .     S
O164   Mg180   2.023   .     S
O164   Mg220   2.035   .     S
O165   Si171   1.718   .     S
O165   Mg243   2.027   .     S
O165   Mg181   2.023   .     S
O165   Mg221   2.035   .     S
O166   Si172   1.718   .     S
O166   Mg329   2.023   .     S
O166   Mg304   2.023   .     S
O167   Si173   1.718   .     S
O167   Mg412   2.023   .     S
O167   Mg221   2.023   .     S
O168   Mg412   2.047   .     S
O168   Mg348   2.035   .     S
O168   Mg203   2.040   .     S
O168   H408    0.988   .     S
O169   Mg329   2.047   .     S
O169   Mg181   2.035   .     S
O169   Mg202   2.040   .     S
O169   H241    0.988   .     S
Si170  O344    1.613   .     S
Si170  O178    1.611   .     S
Si170  O192    1.614   .     S
Si171  O177    1.613   .     S
Si171  O179    1.611   .     S
Si171  O193    1.614   .     S
Si172  O174    1.613   .     S
Si172  O262    1.611   .     S
Si172  O279    1.613   .     S
Si173  O175    1.613   .     S
Si173  O179    1.611   .     S
Si173  O194    1.613   .     S
O174   Si188   1.614   .     S
O175   Si189   1.614   .     S
O176   Si338   1.613   1_655 S
O177   Si190   1.613   .     S
Mg180  O336    2.035   .     S
Mg180  O206    2.023   .     S
Mg180  O227    2.040   .     S
Mg180  O184    2.039   .     S
Mg180  O204    2.035   .     S
Mg181  O291    2.023   .     S
Mg181  O226    2.040   .     S
Mg181  O185    2.039   .     S
Mg181  O205    2.035   .     S
O182   Si188   1.718   .     S
O182   Mg244   2.027   .     S
O182   Mg202   2.035   .     S
O183   Si189   1.718   .     S
O183   Mg203   2.035   .     S
O184   Si190   1.718   .     S
O184   Mg243   2.023   .     S
O184   Mg202   2.023   .     S
O185   Si191   1.718   .     S
O185   Mg494   2.023   .     S
O185   Mg287   2.023   .     S
O186   Mg494   2.047   .     S
O186   Mg330   2.035   .     S
O186   Mg221   2.040   .     S
O186   H406    0.988   .     S
O187   Mg243   2.047   .     S
O187   Mg220   2.040   .     S
O187   H239    0.988   .     S
Si188  O362    1.613   .     S
Si188  O196    1.611   .     S
Si189  O195    1.613   .     S
Si189  O197    1.611   .     S
Si190  O192    1.613   .     S
Si190  O196    1.611   .     S
Si191  O193    1.613   .     S
Si191  O281    1.611   .     S
Si191  O260    1.613   .     S
O194   Si356   1.613   .     S
H198   O226    0.988   .     S
H199   O395    0.988   .     S
H200   O208    0.988   .     S
H201   O377    0.988   .     S
Mg202  O226    2.035   .     S
Mg202  O222    2.023   .     S
Mg202  O206    2.039   .     S
Mg203  O395    2.035   .     S
Mg203  O223    2.023   .     S
Mg203  O207    2.039   .     S
O204   Si210   1.718   .     S
O204   Mg243   2.027   .     S
O204   Mg220   2.023   .     S
O205   Si211   1.718   .     S
O205   Mg494   2.027   .     S
O205   Mg221   2.023   .     S
O206   Si212   1.718   .     S
O206   Mg244   2.023   .     S
O207   Si213   1.718   .     S
O208   Mg220   2.035   .     S
O209   Mg244   2.047   .     S
O209   Mg389   2.035   .     S
O209   H369    0.988   .     S
Si210  O216    1.613   .     S
Si210  O218    1.611   .     S
Si210  O232    1.614   .     S
Si211  O385    1.613   .     S
Si211  O219    1.611   .     S
Si211  O233    1.614   .     S
Si212  O214    1.613   .     S
Si212  O218    1.611   .     S
Si212  O235    1.613   .     S
Si213  O215    1.613   .     S
O214   Si228   1.614   .     S
O215   Si229   1.614   .     S
O216   Si231   1.613   .     S
O217   Si379   1.613   .     S
O217   Si314   1.613   .     S
O219   Si297   1.611   .     S
Mg220  O224    2.039   .     S
Mg221  O377    2.035   .     S
Mg221  O225    2.039   .     S
O222   Si228   1.718   .     S
O222   Mg329   2.027   .     S
O223   Si229   1.718   .     S
O223   Mg412   2.027   .     S
O224   Si230   1.718   .     S
O225   Si231   1.718   .     S
O225   Mg243   2.023   .     S
O226   Mg243   2.047   .     S
O227   Mg371   2.035   .     S
O227   H367    0.988   .     S
Si228  O234    1.613   .     S
Si228  O236    1.611   .     S
Si229  O403    1.613   .     S
Si229  O237    1.611   .     S
Si230  O232    1.613   .     S
Si231  O233    1.613   .     S
Si231  O237    1.611   .     S
O234   Si297   1.613   .     S
O235   Si397   1.613   .     S
O236   Si314   1.611   .     S
H238   O354    0.988   .     S
H240   O336    0.988   .     S
Mg242  O437    2.023   1_455 S
Mg242  O457    2.027   1_455 S
Mg242  O438    2.047   .     S
Mg244  O335    2.023   .     S
Mg244  O391    2.027   .     S
Mg244  O336    2.047   .     S
Mg245  O250    2.023   .     S
Mg245  O306    2.027   .     S
Mg245  O253    2.047   .     S
Mg246  O438    2.035   .     S
Mg246  O266    2.023   .     S
Mg246  O293    2.040   .     S
Mg246  O250    2.039   .     S
Mg246  O306    2.035   .     S
Mg247  O271    2.035   .     S
Mg247  O309    2.023   .     S
Mg247  O267    2.023   .     S
Mg247  O292    2.040   .     S
Mg247  O251    2.039   .     S
Mg247  O307    2.035   .     S
O248   Si254   1.718   .     S
O248   Mg326   2.027   .     S
O248   Mg264   2.023   .     S
O248   Mg304   2.035   .     S
O249   Si255   1.718   .     S
O249   Mg327   2.027   .     S
O249   Mg265   2.023   .     S
O249   Mg305   2.035   .     S
O250   Si256   1.718   .     S
O251   Si257   1.718   .     S
O251   Mg496   2.023   .     S
O251   Mg305   2.023   .     S
O252   Mg496   2.047   .     S
O252   Mg432   2.035   .     S
O252   Mg287   2.040   .     S
O252   H492    0.988   .     S
O253   Mg265   2.035   .     S
O253   Mg286   2.040   .     S
O253   H325    0.988   .     S
Si254  O428    1.613   .     S
Si254  O262    1.611   .     S
Si254  O276    1.614   .     S
Si255  O261    1.613   .     S
Si255  O263    1.611   .     S
Si255  O277    1.614   .     S
Si256  O258    1.613   .     S
Si257  O259    1.613   .     S
Si257  O263    1.611   .     S
Si257  O278    1.613   .     S
O258   Si272   1.614   .     S
O259   Si273   1.614   .     S
O260   Si422   1.613   .     S
O261   Si274   1.613   .     S
Mg264  O420    2.035   .     S
Mg264  O290    2.023   .     S
Mg264  O311    2.040   .     S
Mg264  O268    2.039   .     S
Mg264  O288    2.035   .     S
Mg265  O310    2.040   .     S
Mg265  O269    2.039   .     S
Mg265  O289    2.035   .     S
O266   Si272   1.718   .     S
O266   Mg328   2.027   .     S
O266   Mg286   2.035   .     S
O267   Si273   1.718   .     S
O267   Mg329   2.027   .     S
O267   Mg287   2.035   .     S
O268   Si274   1.718   .     S
O268   Mg327   2.023   .     S
O268   Mg286   2.023   .     S
O269   Si275   1.718   .     S
O269   Mg410   2.023   .     S
O270   Mg410   2.047   .     S
O270   Mg414   2.035   .     S
O270   Mg305   2.040   .     S
O270   H490    0.988   .     S
O271   Mg327   2.047   .     S
O271   Mg304   2.040   .     S
O271   H323    0.988   .     S
Si272  O446    1.613   .     S
Si272  O280    1.611   .     S
Si273  O279    1.613   .     S
Si273  O281    1.611   .     S
Si274  O276    1.613   .     S
Si274  O280    1.611   .     S
Si275  O277    1.613   .     S
O278   Si440   1.613   .     S
H282   O310    0.988   .     S
H283   O479    0.988   .     S
H284   O292    0.988   .     S
H285   O461    0.988   .     S
Mg286  O310    2.035   .     S
Mg286  O306    2.023   .     S
Mg286  O290    2.039   .     S
Mg287  O479    2.035   .     S
Mg287  O307    2.023   .     S
Mg287  O291    2.039   .     S
O288   Si294   1.718   .     S
O288   Mg327   2.027   .     S
O288   Mg304   2.023   .     S
O289   Si295   1.718   .     S
O289   Mg410   2.027   .     S
O289   Mg305   2.023   .     S
O290   Si296   1.718   .     S
O290   Mg328   2.023   .     S
O291   Si297   1.718   .     S
O291   Mg329   2.023   .     S
O292   Mg329   2.047   .     S
O292   Mg304   2.035   .     S
O293   Mg328   2.047   .     S
O293   Mg473   2.035   1_455 S
O293   H453    0.988   .     S
Si294  O300    1.613   .     S
Si294  O302    1.611   .     S
Si294  O316    1.614   .     S
Si295  O469    1.613   .     S
Si295  O303    1.611   .     S
Si295  O317    1.614   .     S
Si296  O298    1.613   .     S
Si296  O302    1.611   .     S
Si296  O319    1.613   .     S
Si297  O299    1.613   .     S
O298   Si312   1.614   .     S
O299   Si313   1.614   .     S
O300   Si315   1.613   .     S
O301   Si463   1.613   1_455 S
Mg304  O308    2.039   .     S
Mg305  O461    2.035   .     S
Mg305  O309    2.039   .     S
O306   Si312   1.718   .     S
O307   Si313   1.718   .     S
O307   Mg496   2.027   .     S
O308   Si314   1.718   .     S
O308   Mg326   2.023   .     S
O309   Si315   1.718   .     S
O309   Mg327   2.023   .     S
O310   Mg327   2.047   .     S
O311   Mg326   2.047   .     S
O311   Mg455   2.035   .     S
O311   H451    0.988   .     S
Si312  O318    1.613   .     S
Si312  O320    1.611   .     S
Si313  O487    1.613   .     S
Si313  O321    1.611   .     S
Si314  O316    1.613   .     S
Si315  O317    1.613   .     S
Si315  O321    1.611   .     S
O319   Si481   1.613   .     S
H322   O438    0.988   .     S
H324   O420    0.988   .     S
Mg326  O353    2.023   .     S
Mg326  O373    2.027   .     S
Mg326  O354    2.047   .     S
Mg328  O419    2.023   .     S
Mg328  O475    2.027   .     S
Mg328  O420    2.047   .     S
Mg330  O476    2.023   .     S
Mg330  O350    2.023   .     S
Mg330  O377    2.040   .     S
Mg330  O334    2.039   .     S
Mg330  O390    2.035   .     S
Mg331  O355    2.035   .     S
Mg331  O393    2.023   .     S
Mg331  O351    2.023   .     S
Mg331  O376    2.040   .     S
Mg331  O335    2.039   .     S
Mg331  O391    2.035   .     S
O332   Si338   1.718   .     S
O332   Mg348   2.023   1_455 S
O332   Mg388   2.035   .     S
O333   Si339   1.718   .     S
O333   Mg411   2.027   .     S
O333   Mg349   2.023   .     S
O333   Mg389   2.035   .     S
O334   Si340   1.718   .     S
O334   Mg497   2.023   .     S
O334   Mg472   2.023   .     S
O335   Si341   1.718   .     S
O335   Mg389   2.023   .     S
O336   Mg371   2.040   .     S
O337   Mg497   2.047   1_455 S
O337   Mg349   2.035   .     S
O337   Mg370   2.040   1_455 S
O337   H409    0.988   .     S
Si338  O176    1.613   1_455 S
Si338  O346    1.611   .     S
Si338  O360    1.614   .     S
Si339  O345    1.613   .     S
Si339  O347    1.611   .     S
Si339  O361    1.614   .     S
Si340  O342    1.613   .     S
Si340  O430    1.611   .     S
Si340  O447    1.613   .     S
Si341  O343    1.613   .     S
Si341  O347    1.611   .     S
Si341  O362    1.613   .     S
O342   Si356   1.614   .     S
O343   Si357   1.614   .     S
O345   Si358   1.613   .     S
Mg348  O374    2.023   .     S
Mg348  O332    2.023   1_655 S
Mg348  O395    2.040   .     S
Mg348  O352    2.039   1_655 S
Mg348  O372    2.035   1_655 S
Mg349  O459    2.023   .     S
Mg349  O394    2.040   .     S
Mg349  O353    2.039   .     S
Mg349  O373    2.035   .     S
O350   Si356   1.718   .     S
O350   Mg412   2.027   .     S
O350   Mg370   2.035   .     S
O351   Si357   1.718   .     S
O351   Mg371   2.035   .     S
O352   Si358   1.718   .     S
O352   Mg411   2.023   .     S
O352   Mg370   2.023   1_455 S
O352   Mg348   2.039   1_455 S
O353   Si359   1.718   .     S
O353   Mg455   2.023   .     S
O354   Mg389   2.040   .     S
O355   Mg411   2.047   .     S
O355   Mg388   2.040   .     S
O355   H407    0.988   .     S
Si356  O364    1.611   .     S
Si357  O363    1.613   .     S
Si357  O365    1.611   .     S
Si358  O360    1.613   .     S
Si358  O364    1.611   1_455 S
Si359  O361    1.613   .     S
Si359  O449    1.611   .     S
Si359  O428    1.613   .     S
O364   Si358   1.611   1_655 S
H366   O394    0.988   .     S
H368   O376    0.988   .     S
Mg370  O394    2.035   1_655 S
Mg370  O352    2.023   1_655 S
Mg370  O390    2.023   .     S
Mg370  O337    2.040   1_655 S
Mg370  O374    2.039   .     S
Mg371  O391    2.023   .     S
Mg371  O375    2.039   .     S
O372   Si378   1.718   .     S
O372   Mg411   2.027   .     S
O372   Mg388   2.023   .     S
O372   Mg348   2.035   1_455 S
O373   Si379   1.718   .     S
O373   Mg389   2.023   .     S
O374   Si380   1.718   .     S
O374   Mg412   2.023   .     S
O375   Si381   1.718   .     S
O376   Mg388   2.035   .     S
O377   Mg412   2.047   .     S
Si378  O384    1.613   .     S
Si378  O386    1.611   .     S
Si378  O400    1.614   .     S
Si379  O387    1.611   .     S
Si379  O401    1.614   .     S
Si380  O382    1.613   .     S
Si380  O386    1.611   1_655 S
Si380  O403    1.613   .     S
Si381  O383    1.613   .     S
O382   Si396   1.614   .     S
O383   Si397   1.614   .     S
O384   Si399   1.613   .     S
O385   Si482   1.613   .     S
O386   Si380   1.611   1_455 S
O387   Si465   1.611   .     S
Mg388  O392    2.039   .     S
Mg389  O393    2.039   .     S
O390   Si396   1.718   .     S
O390   Mg497   2.027   .     S
O391   Si397   1.718   .     S
O392   Si398   1.718   .     S
O393   Si399   1.718   .     S
O393   Mg411   2.023   .     S
O394   Mg411   2.047   .     S
O394   Mg370   2.035   1_455 S
Si396  O402    1.613   1_655 S
Si396  O404    1.611   .     S
Si397  O405    1.611   .     S
Si398  O400    1.613   .     S
Si399  O401    1.613   .     S
Si399  O405    1.611   .     S
O402   Si396   1.613   1_455 S
O402   Si465   1.613   .     S
O404   Si482   1.611   .     S
Mg413  O418    2.023   .     S
Mg413  O474    2.027   .     S
Mg413  O421    2.047   .     S
Mg414  O434    2.023   .     S
Mg414  O461    2.040   .     S
Mg414  O418    2.039   .     S
Mg414  O474    2.035   .     S
Mg415  O439    2.035   .     S
Mg415  O477    2.023   .     S
Mg415  O435    2.023   1_655 S
Mg415  O460    2.040   .     S
Mg415  O419    2.039   1_655 S
Mg415  O475    2.035   1_655 S
O416   Si422   1.718   .     S
O416   Mg494   2.027   .     S
O416   Mg432   2.023   .     S
O416   Mg472   2.035   .     S
O417   Si423   1.718   .     S
O417   Mg495   2.027   .     S
O417   Mg433   2.023   .     S
O417   Mg473   2.035   .     S
O418   Si424   1.718   .     S
O419   Si425   1.718   .     S
O419   Mg473   2.023   1_455 S
O419   Mg415   2.039   1_455 S
O420   Mg455   2.040   .     S
O421   Mg433   2.035   .     S
O421   Mg454   2.040   .     S
O421   H493    0.988   .     S
Si422  O430    1.611   .     S
Si422  O444    1.614   .     S
Si423  O429    1.613   .     S
Si423  O431    1.611   .     S
Si423  O445    1.614   .     S
Si424  O426    1.613   .     S
Si425  O427    1.613   .     S
Si425  O431    1.611   1_455 S
Si425  O446    1.613   .     S
O426   Si440   1.614   .     S
O427   Si441   1.614   .     S
O429   Si442   1.613   .     S
O431   Si425   1.611   1_655 S
Mg432  O458    2.023   .     S
Mg432  O479    2.040   .     S
Mg432  O436    2.039   .     S
Mg432  O456    2.035   .     S
Mg433  O478    2.040   .     S
Mg433  O437    2.039   .     S
Mg433  O457    2.035   .     S
O434   Si440   1.718   .     S
O434   Mg496   2.027   .     S
O434   Mg454   2.035   .     S
O435   Si441   1.718   .     S
O435   Mg497   2.027   1_455 S
O435   Mg415   2.023   1_455 S
O435   Mg455   2.035   .     S
O436   Si442   1.718   .     S
O436   Mg495   2.023   .     S
O436   Mg454   2.023   .     S
O437   Si443   1.718   .     S
O437   Mg242   2.023   1_655 S
O438   Mg473   2.040   1_455 S
O439   Mg495   2.047   .     S
O439   Mg472   2.040   .     S
O439   H491    0.988   .     S
Si440  O448    1.611   .     S
Si441  O447    1.613   1_455 S
Si441  O449    1.611   .     S
Si442  O444    1.613   .     S
Si442  O448    1.611   .     S
Si443  O445    1.613   .     S
O447   Si441   1.613   1_655 S
H450   O478    0.988   .     S
H452   O460    0.988   .     S
Mg454  O478    2.035   .     S
Mg454  O474    2.023   .     S
Mg454  O458    2.039   .     S
Mg455  O475    2.023   .     S
Mg455  O459    2.039   .     S
O456   Si462   1.718   .     S
O456   Mg495   2.027   .     S
O456   Mg472   2.023   .     S
O457   Si463   1.718   .     S
O457   Mg242   2.027   1_655 S
O457   Mg473   2.023   .     S
O458   Si464   1.718   .     S
O458   Mg496   2.023   .     S
O459   Si465   1.718   .     S
O459   Mg497   2.023   1_455 S
O460   Mg497   2.047   .     S
O460   Mg472   2.035   .     S
O461   Mg496   2.047   .     S
Si462  O468    1.613   .     S
Si462  O470    1.611   .     S
Si462  O484    1.614   .     S
Si463  O301    1.613   1_655 S
Si463  O471    1.611   .     S
Si463  O485    1.614   .     S
Si464  O466    1.613   .     S
Si464  O470    1.611   .     S
Si464  O487    1.613   .     S
Si465  O467    1.613   .     S
O466   Si480   1.614   .     S
O467   Si481   1.614   .     S
O468   Si483   1.613   .     S
Mg472  O476    2.039   .     S
Mg473  O293    2.035   1_655 S
Mg473  O419    2.023   1_655 S
Mg473  O438    2.040   1_655 S
Mg473  O477    2.039   .     S
O474   Si480   1.718   .     S
O475   Si481   1.718   .     S
O475   Mg415   2.035   1_455 S
O476   Si482   1.718   .     S
O476   Mg494   2.023   .     S
O477   Si483   1.718   .     S
O477   Mg495   2.023   .     S
O478   Mg495   2.047   .     S
O479   Mg494   2.047   .     S
Si480  O486    1.613   .     S
Si480  O488    1.611   .     S
Si481  O489    1.611   .     S
Si482  O484    1.613   .     S
Si483  O485    1.613   .     S
Si483  O489    1.611   1_655 S
O489   Si483   1.611   1_455 S
Mg497  O459    2.023   1_655 S
Mg497  O435    2.027   1_655 S
Mg497  O337    2.047   1_655 S
Mg498  O690    2.035   .     S
Mg498  O644    2.023   .     S
Mg498  O518    2.023   .     S
Mg498  O545    2.040   .     S
Mg498  O502    2.039   .     S
Mg498  O558    2.035   .     S
Mg499  O523    2.035   .     S
Mg499  O561    2.023   .     S
Mg499  O519    2.023   .     S
Mg499  O544    2.040   .     S
Mg499  O503    2.039   .     S
Mg499  O559    2.035   .     S
O500   Si506   1.718   .     S
O500   Mg516   2.023   .     S
O500   Mg556   2.035   .     S
O501   Si507   1.718   .     S
O501   Mg579   2.027   .     S
O501   Mg517   2.023   .     S
O501   Mg557   2.035   .     S
O502   Si508   1.718   .     S
O502   Mg665   2.023   .     S
O502   Mg640   2.023   .     S
O503   Si509   1.718   .     S
O503   Mg748   2.023   .     S
O503   Mg557   2.023   .     S
O504   Mg748   2.047   .     S
O504   Mg684   2.035   .     S
O504   Mg539   2.040   .     S
O504   H744    0.988   .     S
O505   Mg665   2.047   .     S
O505   Mg517   2.035   .     S
O505   Mg538   2.040   .     S
O505   H577    0.988   .     S
Si506  O680    1.613   .     S
Si506  O514    1.611   .     S
Si506  O528    1.614   .     S
Si507  O513    1.613   .     S
Si507  O515    1.611   .     S
Si507  O529    1.614   .     S
Si508  O510    1.613   .     S
Si508  O598    1.611   .     S
Si508  O615    1.613   .     S
Si509  O511    1.613   .     S
Si509  O515    1.611   .     S
Si509  O530    1.613   .     S
O510   Si524   1.614   .     S
O511   Si525   1.614   .     S
O512   Si674   1.613   1_655 S
O513   Si526   1.613   .     S
Mg516  O672    2.035   .     S
Mg516  O542    2.023   .     S
Mg516  O563    2.040   .     S
Mg516  O520    2.039   .     S
Mg516  O540    2.035   .     S
Mg517  O627    2.023   .     S
Mg517  O562    2.040   .     S
Mg517  O521    2.039   .     S
Mg517  O541    2.035   .     S
O518   Si524   1.718   .     S
O518   Mg580   2.027   .     S
O518   Mg538   2.035   .     S
O519   Si525   1.718   .     S
O519   Mg539   2.035   .     S
O520   Si526   1.718   .     S
O520   Mg579   2.023   .     S
O520   Mg538   2.023   .     S
O521   Si527   1.718   .     S
O521   Mg830   2.023   .     S
O521   Mg623   2.023   .     S
O522   Mg830   2.047   .     S
O522   Mg666   2.035   .     S
O522   Mg557   2.040   .     S
O522   H742    0.988   .     S
O523   Mg579   2.047   .     S
O523   Mg556   2.040   .     S
O523   H575    0.988   .     S
Si524  O698    1.613   .     S
Si524  O532    1.611   .     S
Si525  O531    1.613   .     S
Si525  O533    1.611   .     S
Si526  O528    1.613   .     S
Si526  O532    1.611   .     S
Si527  O529    1.613   .     S
Si527  O617    1.611   .     S
Si527  O596    1.613   .     S
O530   Si692   1.613   .     S
H534   O562    0.988   .     S
H535   O731    0.988   .     S
H536   O544    0.988   .     S
H537   O713    0.988   .     S
Mg538  O562    2.035   .     S
Mg538  O558    2.023   .     S
Mg538  O542    2.039   .     S
Mg539  O731    2.035   .     S
Mg539  O559    2.023   .     S
Mg539  O543    2.039   .     S
O540   Si546   1.718   .     S
O540   Mg579   2.027   .     S
O540   Mg556   2.023   .     S
O541   Si547   1.718   .     S
O541   Mg830   2.027   .     S
O541   Mg557   2.023   .     S
O542   Si548   1.718   .     S
O542   Mg580   2.023   .     S
O543   Si549   1.718   .     S
O544   Mg556   2.035   .     S
O545   Mg580   2.047   .     S
O545   Mg725   2.035   .     S
O545   H705    0.988   .     S
Si546  O552    1.613   .     S
Si546  O554    1.611   .     S
Si546  O568    1.614   .     S
Si547  O721    1.613   .     S
Si547  O555    1.611   .     S
Si547  O569    1.614   .     S
Si548  O550    1.613   .     S
Si548  O554    1.611   .     S
Si548  O571    1.613   .     S
Si549  O551    1.613   .     S
O550   Si564   1.614   .     S
O551   Si565   1.614   .     S
O552   Si567   1.613   .     S
O553   Si715   1.613   .     S
O553   Si650   1.613   .     S
O555   Si633   1.611   .     S
Mg556  O560    2.039   .     S
Mg557  O713    2.035   .     S
Mg557  O561    2.039   .     S
O558   Si564   1.718   .     S
O558   Mg665   2.027   .     S
O559   Si565   1.718   .     S
O559   Mg748   2.027   .     S
O560   Si566   1.718   .     S
O561   Si567   1.718   .     S
O561   Mg579   2.023   .     S
O562   Mg579   2.047   .     S
O563   Mg707   2.035   .     S
O563   H703    0.988   .     S
Si564  O570    1.613   .     S
Si564  O572    1.611   .     S
Si565  O739    1.613   .     S
Si565  O573    1.611   .     S
Si566  O568    1.613   .     S
Si567  O569    1.613   .     S
Si567  O573    1.611   .     S
O570   Si633   1.613   .     S
O571   Si733   1.613   .     S
O572   Si650   1.611   .     S
H574   O690    0.988   .     S
H576   O672    0.988   .     S
Mg578  O773    2.023   1_455 S
Mg578  O793    2.027   1_455 S
Mg578  O774    2.047   .     S
Mg580  O671    2.023   .     S
Mg580  O727    2.027   .     S
Mg580  O672    2.047   .     S
Mg581  O586    2.023   .     S
Mg581  O642    2.027   .     S
Mg581  O589    2.047   .     S
Mg582  O774    2.035   .     S
Mg582  O602    2.023   .     S
Mg582  O629    2.040   .     S
Mg582  O586    2.039   .     S
Mg582  O642    2.035   .     S
Mg583  O607    2.035   .     S
Mg583  O645    2.023   .     S
Mg583  O603    2.023   .     S
Mg583  O628    2.040   .     S
Mg583  O587    2.039   .     S
Mg583  O643    2.035   .     S
O584   Si590   1.718   .     S
O584   Mg662   2.027   .     S
O584   Mg600   2.023   .     S
O584   Mg640   2.035   .     S
O585   Si591   1.718   .     S
O585   Mg663   2.027   .     S
O585   Mg601   2.023   .     S
O585   Mg641   2.035   .     S
O586   Si592   1.718   .     S
O587   Si593   1.718   .     S
O587   Mg832   2.023   .     S
O587   Mg641   2.023   .     S
O588   Mg832   2.047   .     S
O588   Mg768   2.035   .     S
O588   Mg623   2.040   .     S
O588   H828    0.988   .     S
O589   Mg601   2.035   .     S
O589   Mg622   2.040   .     S
O589   H661    0.988   .     S
Si590  O764    1.613   .     S
Si590  O598    1.611   .     S
Si590  O612    1.614   .     S
Si591  O597    1.613   .     S
Si591  O599    1.611   .     S
Si591  O613    1.614   .     S
Si592  O594    1.613   .     S
Si593  O595    1.613   .     S
Si593  O599    1.611   .     S
Si593  O614    1.613   .     S
O594   Si608   1.614   .     S
O595   Si609   1.614   .     S
O596   Si758   1.613   .     S
O597   Si610   1.613   .     S
Mg600  O756    2.035   .     S
Mg600  O626    2.023   .     S
Mg600  O647    2.040   .     S
Mg600  O604    2.039   .     S
Mg600  O624    2.035   .     S
Mg601  O646    2.040   .     S
Mg601  O605    2.039   .     S
Mg601  O625    2.035   .     S
O602   Si608   1.718   .     S
O602   Mg664   2.027   .     S
O602   Mg622   2.035   .     S
O603   Si609   1.718   .     S
O603   Mg665   2.027   .     S
O603   Mg623   2.035   .     S
O604   Si610   1.718   .     S
O604   Mg663   2.023   .     S
O604   Mg622   2.023   .     S
O605   Si611   1.718   .     S
O605   Mg746   2.023   .     S
O606   Mg746   2.047   .     S
O606   Mg750   2.035   .     S
O606   Mg641   2.040   .     S
O606   H826    0.988   .     S
O607   Mg663   2.047   .     S
O607   Mg640   2.040   .     S
O607   H659    0.988   .     S
Si608  O782    1.613   .     S
Si608  O616    1.611   .     S
Si609  O615    1.613   .     S
Si609  O617    1.611   .     S
Si610  O612    1.613   .     S
Si610  O616    1.611   .     S
Si611  O613    1.613   .     S
O614   Si776   1.613   .     S
H618   O646    0.988   .     S
H619   O815    0.988   .     S
H620   O628    0.988   .     S
H621   O797    0.988   .     S
Mg622  O646    2.035   .     S
Mg622  O642    2.023   .     S
Mg622  O626    2.039   .     S
Mg623  O815    2.035   .     S
Mg623  O643    2.023   .     S
Mg623  O627    2.039   .     S
O624   Si630   1.718   .     S
O624   Mg663   2.027   .     S
O624   Mg640   2.023   .     S
O625   Si631   1.718   .     S
O625   Mg746   2.027   .     S
O625   Mg641   2.023   .     S
O626   Si632   1.718   .     S
O626   Mg664   2.023   .     S
O627   Si633   1.718   .     S
O627   Mg665   2.023   .     S
O628   Mg665   2.047   .     S
O628   Mg640   2.035   .     S
O629   Mg664   2.047   .     S
O629   Mg809   2.035   1_455 S
O629   H789    0.988   .     S
Si630  O636    1.613   .     S
Si630  O638    1.611   .     S
Si630  O652    1.614   .     S
Si631  O805    1.613   .     S
Si631  O639    1.611   .     S
Si631  O653    1.614   .     S
Si632  O634    1.613   .     S
Si632  O638    1.611   .     S
Si632  O655    1.613   .     S
Si633  O635    1.613   .     S
O634   Si648   1.614   .     S
O635   Si649   1.614   .     S
O636   Si651   1.613   .     S
O637   Si799   1.613   1_455 S
Mg640  O644    2.039   .     S
Mg641  O797    2.035   .     S
Mg641  O645    2.039   .     S
O642   Si648   1.718   .     S
O643   Si649   1.718   .     S
O643   Mg832   2.027   .     S
O644   Si650   1.718   .     S
O644   Mg662   2.023   .     S
O645   Si651   1.718   .     S
O645   Mg663   2.023   .     S
O646   Mg663   2.047   .     S
O647   Mg662   2.047   .     S
O647   Mg791   2.035   .     S
O647   H787    0.988   .     S
Si648  O654    1.613   .     S
Si648  O656    1.611   .     S
Si649  O823    1.613   .     S
Si649  O657    1.611   .     S
Si650  O652    1.613   .     S
Si651  O653    1.613   .     S
Si651  O657    1.611   .     S
O655   Si817   1.613   .     S
H658   O774    0.988   .     S
H660   O756    0.988   .     S
Mg662  O689    2.023   .     S
Mg662  O709    2.027   .     S
Mg662  O690    2.047   .     S
Mg664  O755    2.023   .     S
Mg664  O811    2.027   .     S
Mg664  O756    2.047   .     S
Mg666  O812    2.023   .     S
Mg666  O686    2.023   .     S
Mg666  O713    2.040   .     S
Mg666  O670    2.039   .     S
Mg666  O726    2.035   .     S
Mg667  O691    2.035   .     S
Mg667  O729    2.023   .     S
Mg667  O687    2.023   .     S
Mg667  O712    2.040   .     S
Mg667  O671    2.039   .     S
Mg667  O727    2.035   .     S
O668   Si674   1.718   .     S
O668   Mg684   2.023   1_455 S
O668   Mg724   2.035   .     S
O669   Si675   1.718   .     S
O669   Mg747   2.027   .     S
O669   Mg685   2.023   .     S
O669   Mg725   2.035   .     S
O670   Si676   1.718   .     S
O670   Mg833   2.023   .     S
O670   Mg808   2.023   .     S
O671   Si677   1.718   .     S
O671   Mg725   2.023   .     S
O672   Mg707   2.040   .     S
O673   Mg833   2.047   1_455 S
O673   Mg685   2.035   .     S
O673   Mg706   2.040   1_455 S
O673   H745    0.988   .     S
Si674  O512    1.613   1_455 S
Si674  O682    1.611   .     S
Si674  O696    1.614   .     S
Si675  O681    1.613   .     S
Si675  O683    1.611   .     S
Si675  O697    1.614   .     S
Si676  O678    1.613   .     S
Si676  O766    1.611   .     S
Si676  O783    1.613   .     S
Si677  O679    1.613   .     S
Si677  O683    1.611   .     S
Si677  O698    1.613   .     S
O678   Si692   1.614   .     S
O679   Si693   1.614   .     S
O681   Si694   1.613   .     S
Mg684  O710    2.023   .     S
Mg684  O668    2.023   1_655 S
Mg684  O731    2.040   .     S
Mg684  O688    2.039   1_655 S
Mg684  O708    2.035   1_655 S
Mg685  O795    2.023   .     S
Mg685  O730    2.040   .     S
Mg685  O689    2.039   .     S
Mg685  O709    2.035   .     S
O686   Si692   1.718   .     S
O686   Mg748   2.027   .     S
O686   Mg706   2.035   .     S
O687   Si693   1.718   .     S
O687   Mg707   2.035   .     S
O688   Si694   1.718   .     S
O688   Mg747   2.023   .     S
O688   Mg706   2.023   1_455 S
O688   Mg684   2.039   1_455 S
O689   Si695   1.718   .     S
O689   Mg791   2.023   .     S
O690   Mg725   2.040   .     S
O691   Mg747   2.047   .     S
O691   Mg724   2.040   .     S
O691   H743    0.988   .     S
Si692  O700    1.611   .     S
Si693  O699    1.613   .     S
Si693  O701    1.611   .     S
Si694  O696    1.613   .     S
Si694  O700    1.611   1_455 S
Si695  O697    1.613   .     S
Si695  O785    1.611   .     S
Si695  O764    1.613   .     S
O700   Si694   1.611   1_655 S
H702   O730    0.988   .     S
H704   O712    0.988   .     S
Mg706  O730    2.035   1_655 S
Mg706  O688    2.023   1_655 S
Mg706  O726    2.023   .     S
Mg706  O673    2.040   1_655 S
Mg706  O710    2.039   .     S
Mg707  O727    2.023   .     S
Mg707  O711    2.039   .     S
O708   Si714   1.718   .     S
O708   Mg747   2.027   .     S
O708   Mg724   2.023   .     S
O708   Mg684   2.035   1_455 S
O709   Si715   1.718   .     S
O709   Mg725   2.023   .     S
O710   Si716   1.718   .     S
O710   Mg748   2.023   .     S
O711   Si717   1.718   .     S
O712   Mg724   2.035   .     S
O713   Mg748   2.047   .     S
Si714  O720    1.613   .     S
Si714  O722    1.611   .     S
Si714  O736    1.614   .     S
Si715  O723    1.611   .     S
Si715  O737    1.614   .     S
Si716  O718    1.613   .     S
Si716  O722    1.611   1_655 S
Si716  O739    1.613   .     S
Si717  O719    1.613   .     S
O718   Si732   1.614   .     S
O719   Si733   1.614   .     S
O720   Si735   1.613   .     S
O721   Si818   1.613   .     S
O722   Si716   1.611   1_455 S
O723   Si801   1.611   .     S
Mg724  O728    2.039   .     S
Mg725  O729    2.039   .     S
O726   Si732   1.718   .     S
O726   Mg833   2.027   .     S
O727   Si733   1.718   .     S
O728   Si734   1.718   .     S
O729   Si735   1.718   .     S
O729   Mg747   2.023   .     S
O730   Mg747   2.047   .     S
O730   Mg706   2.035   1_455 S
Si732  O738    1.613   1_655 S
Si732  O740    1.611   .     S
Si733  O741    1.611   .     S
Si734  O736    1.613   .     S
Si735  O737    1.613   .     S
Si735  O741    1.611   .     S
O738   Si732   1.613   1_455 S
O738   Si801   1.613   .     S
O740   Si818   1.611   .     S
Mg749  O754    2.023   .     S
Mg749  O810    2.027   .     S
Mg749  O757    2.047   .     S
Mg750  O770    2.023   .     S
Mg750  O797    2.040   .     S
Mg750  O754    2.039   .     S
Mg750  O810    2.035   .     S
Mg751  O775    2.035   .     S
Mg751  O813    2.023   .     S
Mg751  O771    2.023   1_655 S
Mg751  O796    2.040   .     S
Mg751  O755    2.039   1_655 S
Mg751  O811    2.035   1_655 S
O752   Si758   1.718   .     S
O752   Mg830   2.027   .     S
O752   Mg768   2.023   .     S
O752   Mg808   2.035   .     S
O753   Si759   1.718   .     S
O753   Mg831   2.027   .     S
O753   Mg769   2.023   .     S
O753   Mg809   2.035   .     S
O754   Si760   1.718   .     S
O755   Si761   1.718   .     S
O755   Mg809   2.023   1_455 S
O755   Mg751   2.039   1_455 S
O756   Mg791   2.040   .     S
O757   Mg769   2.035   .     S
O757   Mg790   2.040   .     S
O757   H829    0.988   .     S
Si758  O766    1.611   .     S
Si758  O780    1.614   .     S
Si759  O765    1.613   .     S
Si759  O767    1.611   .     S
Si759  O781    1.614   .     S
Si760  O762    1.613   .     S
Si761  O763    1.613   .     S
Si761  O767    1.611   1_455 S
Si761  O782    1.613   .     S
O762   Si776   1.614   .     S
O763   Si777   1.614   .     S
O765   Si778   1.613   .     S
O767   Si761   1.611   1_655 S
Mg768  O794    2.023   .     S
Mg768  O815    2.040   .     S
Mg768  O772    2.039   .     S
Mg768  O792    2.035   .     S
Mg769  O814    2.040   .     S
Mg769  O773    2.039   .     S
Mg769  O793    2.035   .     S
O770   Si776   1.718   .     S
O770   Mg832   2.027   .     S
O770   Mg790   2.035   .     S
O771   Si777   1.718   .     S
O771   Mg833   2.027   1_455 S
O771   Mg751   2.023   1_455 S
O771   Mg791   2.035   .     S
O772   Si778   1.718   .     S
O772   Mg831   2.023   .     S
O772   Mg790   2.023   .     S
O773   Si779   1.718   .     S
O773   Mg578   2.023   1_655 S
O774   Mg809   2.040   1_455 S
O775   Mg831   2.047   .     S
O775   Mg808   2.040   .     S
O775   H827    0.988   .     S
Si776  O784    1.611   .     S
Si777  O783    1.613   1_455 S
Si777  O785    1.611   .     S
Si778  O780    1.613   .     S
Si778  O784    1.611   .     S
Si779  O781    1.613   .     S
O783   Si777   1.613   1_655 S
H786   O814    0.988   .     S
H788   O796    0.988   .     S
Mg790  O814    2.035   .     S
Mg790  O810    2.023   .     S
Mg790  O794    2.039   .     S
Mg791  O811    2.023   .     S
Mg791  O795    2.039   .     S
O792   Si798   1.718   .     S
O792   Mg831   2.027   .     S
O792   Mg808   2.023   .     S
O793   Si799   1.718   .     S
O793   Mg578   2.027   1_655 S
O793   Mg809   2.023   .     S
O794   Si800   1.718   .     S
O794   Mg832   2.023   .     S
O795   Si801   1.718   .     S
O795   Mg833   2.023   1_455 S
O796   Mg833   2.047   .     S
O796   Mg808   2.035   .     S
O797   Mg832   2.047   .     S
Si798  O804    1.613   .     S
Si798  O806    1.611   .     S
Si798  O820    1.614   .     S
Si799  O637    1.613   1_655 S
Si799  O807    1.611   .     S
Si799  O821    1.614   .     S
Si800  O802    1.613   .     S
Si800  O806    1.611   .     S
Si800  O823    1.613   .     S
Si801  O803    1.613   .     S
O802   Si816   1.614   .     S
O803   Si817   1.614   .     S
O804   Si819   1.613   .     S
Mg808  O812    2.039   .     S
Mg809  O629    2.035   1_655 S
Mg809  O755    2.023   1_655 S
Mg809  O774    2.040   1_655 S
Mg809  O813    2.039   .     S
O810   Si816   1.718   .     S
O811   Si817   1.718   .     S
O811   Mg751   2.035   1_455 S
O812   Si818   1.718   .     S
O812   Mg830   2.023   .     S
O813   Si819   1.718   .     S
O813   Mg831   2.023   .     S
O814   Mg831   2.047   .     S
O815   Mg830   2.047   .     S
Si816  O822    1.613   .     S
Si816  O824    1.611   .     S
Si817  O825    1.611   .     S
Si818  O820    1.613   .     S
Si819  O821    1.613   .     S
Si819  O825    1.611   1_655 S
O825   Si819   1.611   1_455 S
Mg833  O795    2.023   1_655 S
Mg833  O771    2.027   1_655 S
Mg833  O673    2.047   1_655 S
Mg834  O1026   2.035   .     S
Mg834  O980    2.023   .     S
Mg834  O854    2.023   .     S
Mg834  O881    2.040   .     S
Mg834  O838    2.039   .     S
Mg834  O894    2.035   .     S
Mg835  O859    2.035   .     S
Mg835  O897    2.023   .     S
Mg835  O855    2.023   .     S
Mg835  O880    2.040   .     S
Mg835  O839    2.039   .     S
Mg835  O895    2.035   .     S
O836   Si842   1.718   .     S
O836   Mg852   2.023   .     S
O836   Mg892   2.035   .     S
O837   Si843   1.718   .     S
O837   Mg915   2.027   .     S
O837   Mg853   2.023   .     S
O837   Mg893   2.035   .     S
O838   Si844   1.718   .     S
O838   Mg1001  2.023   .     S
O838   Mg976   2.023   .     S
O839   Si845   1.718   .     S
O839   Mg1084  2.023   .     S
O839   Mg893   2.023   .     S
O840   Mg1084  2.047   .     S
O840   Mg1020  2.035   .     S
O840   Mg875   2.040   .     S
O840   H1080   0.988   .     S
O841   Mg1001  2.047   .     S
O841   Mg853   2.035   .     S
O841   Mg874   2.040   .     S
O841   H913    0.988   .     S
Si842  O1016   1.613   .     S
Si842  O850    1.611   .     S
Si842  O864    1.614   .     S
Si843  O849    1.613   .     S
Si843  O851    1.611   .     S
Si843  O865    1.614   .     S
Si844  O846    1.613   .     S
Si844  O934    1.611   .     S
Si844  O951    1.613   .     S
Si845  O847    1.613   .     S
Si845  O851    1.611   .     S
Si845  O866    1.613   .     S
O846   Si860   1.614   .     S
O847   Si861   1.614   .     S
O848   Si1010  1.613   1_655 S
O849   Si862   1.613   .     S
Mg852  O1008   2.035   .     S
Mg852  O878    2.023   .     S
Mg852  O899    2.040   .     S
Mg852  O856    2.039   .     S
Mg852  O876    2.035   .     S
Mg853  O963    2.023   .     S
Mg853  O898    2.040   .     S
Mg853  O857    2.039   .     S
Mg853  O877    2.035   .     S
O854   Si860   1.718   .     S
O854   Mg916   2.027   .     S
O854   Mg874   2.035   .     S
O855   Si861   1.718   .     S
O855   Mg875   2.035   .     S
O856   Si862   1.718   .     S
O856   Mg915   2.023   .     S
O856   Mg874   2.023   .     S
O857   Si863   1.718   .     S
O857   Mg1166  2.023   .     S
O857   Mg959   2.023   .     S
O858   Mg1166  2.047   .     S
O858   Mg1002  2.035   .     S
O858   Mg893   2.040   .     S
O858   H1078   0.988   .     S
O859   Mg915   2.047   .     S
O859   Mg892   2.040   .     S
O859   H911    0.988   .     S
Si860  O1034   1.613   .     S
Si860  O868    1.611   .     S
Si861  O867    1.613   .     S
Si861  O869    1.611   .     S
Si862  O864    1.613   .     S
Si862  O868    1.611   .     S
Si863  O865    1.613   .     S
Si863  O953    1.611   .     S
Si863  O932    1.613   .     S
O866   Si1028  1.613   .     S
H870   O898    0.988   .     S
H871   O1067   0.988   .     S
H872   O880    0.988   .     S
H873   O1049   0.988   .     S
Mg874  O898    2.035   .     S
Mg874  O894    2.023   .     S
Mg874  O878    2.039   .     S
Mg875  O1067   2.035   .     S
Mg875  O895    2.023   .     S
Mg875  O879    2.039   .     S
O876   Si882   1.718   .     S
O876   Mg915   2.027   .     S
O876   Mg892   2.023   .     S
O877   Si883   1.718   .     S
O877   Mg1166  2.027   .     S
O877   Mg893   2.023   .     S
O878   Si884   1.718   .     S
O878   Mg916   2.023   .     S
O879   Si885   1.718   .     S
O880   Mg892   2.035   .     S
O881   Mg916   2.047   .     S
O881   Mg1061  2.035   .     S
O881   H1041   0.988   .     S
Si882  O888    1.613   .     S
Si882  O890    1.611   .     S
Si882  O904    1.614   .     S
Si883  O1057   1.613   .     S
Si883  O891    1.611   .     S
Si883  O905    1.614   .     S
Si884  O886    1.613   .     S
Si884  O890    1.611   .     S
Si884  O907    1.613   .     S
Si885  O887    1.613   .     S
O886   Si900   1.614   .     S
O887   Si901   1.614   .     S
O888   Si903   1.613   .     S
O889   Si1051  1.613   .     S
O889   Si986   1.613   .     S
O891   Si969   1.611   .     S
Mg892  O896    2.039   .     S
Mg893  O1049   2.035   .     S
Mg893  O897    2.039   .     S
O894   Si900   1.718   .     S
O894   Mg1001  2.027   .     S
O895   Si901   1.718   .     S
O895   Mg1084  2.027   .     S
O896   Si902   1.718   .     S
O897   Si903   1.718   .     S
O897   Mg915   2.023   .     S
O898   Mg915   2.047   .     S
O899   Mg1043  2.035   .     S
O899   H1039   0.988   .     S
Si900  O906    1.613   .     S
Si900  O908    1.611   .     S
Si901  O1075   1.613   .     S
Si901  O909    1.611   .     S
Si902  O904    1.613   .     S
Si903  O905    1.613   .     S
Si903  O909    1.611   .     S
O906   Si969   1.613   .     S
O907   Si1069  1.613   .     S
O908   Si986   1.611   .     S
H910   O1026   0.988   .     S
H912   O1008   0.988   .     S
Mg914  O1109   2.023   1_455 S
Mg914  O1129   2.027   1_455 S
Mg914  O1110   2.047   .     S
Mg916  O1007   2.023   .     S
Mg916  O1063   2.027   .     S
Mg916  O1008   2.047   .     S
Mg917  O922    2.023   .     S
Mg917  O978    2.027   .     S
Mg917  O925    2.047   .     S
Mg918  O1110   2.035   .     S
Mg918  O938    2.023   .     S
Mg918  O965    2.040   .     S
Mg918  O922    2.039   .     S
Mg918  O978    2.035   .     S
Mg919  O943    2.035   .     S
Mg919  O981    2.023   .     S
Mg919  O939    2.023   .     S
Mg919  O964    2.040   .     S
Mg919  O923    2.039   .     S
Mg919  O979    2.035   .     S
O920   Si926   1.718   .     S
O920   Mg998   2.027   .     S
O920   Mg936   2.023   .     S
O920   Mg976   2.035   .     S
O921   Si927   1.718   .     S
O921   Mg999   2.027   .     S
O921   Mg937   2.023   .     S
O921   Mg977   2.035   .     S
O922   Si928   1.718   .     S
O923   Si929   1.718   .     S
O923   Mg1168  2.023   .     S
O923   Mg977   2.023   .     S
O924   Mg1168  2.047   .     S
O924   Mg1104  2.035   .     S
O924   Mg959   2.040   .     S
O924   H1164   0.988   .     S
O925   Mg937   2.035   .     S
O925   Mg958   2.040   .     S
O925   H997    0.988   .     S
Si926  O1100   1.613   .     S
Si926  O934    1.611   .     S
Si926  O948    1.614   .     S
Si927  O933    1.613   .     S
Si927  O935    1.611   .     S
Si927  O949    1.614   .     S
Si928  O930    1.613   .     S
Si929  O931    1.613   .     S
Si929  O935    1.611   .     S
Si929  O950    1.613   .     S
O930   Si944   1.614   .     S
O931   Si945   1.614   .     S
O932   Si1094  1.613   .     S
O933   Si946   1.613   .     S
Mg936  O1092   2.035   .     S
Mg936  O962    2.023   .     S
Mg936  O983    2.040   .     S
Mg936  O940    2.039   .     S
Mg936  O960    2.035   .     S
Mg937  O982    2.040   .     S
Mg937  O941    2.039   .     S
Mg937  O961    2.035   .     S
O938   Si944   1.718   .     S
O938   Mg1000  2.027   .     S
O938   Mg958   2.035   .     S
O939   Si945   1.718   .     S
O939   Mg1001  2.027   .     S
O939   Mg959   2.035   .     S
O940   Si946   1.718   .     S
O940   Mg999   2.023   .     S
O940   Mg958   2.023   .     S
O941   Si947   1.718   .     S
O941   Mg1082  2.023   .     S
O942   Mg1082  2.047   .     S
O942   Mg1086  2.035   .     S
O942   Mg977   2.040   .     S
O942   H1162   0.988   .     S
O943   Mg999   2.047   .     S
O943   Mg976   2.040   .     S
O943   H995    0.988   .     S
Si944  O1118   1.613   .     S
Si944  O952    1.611   .     S
Si945  O951    1.613   .     S
Si945  O953    1.611   .     S
Si946  O948    1.613   .     S
Si946  O952    1.611   .     S
Si947  O949    1.613   .     S
O950   Si1112  1.613   .     S
H954   O982    0.988   .     S
H955   O1151   0.988   .     S
H956   O964    0.988   .     S
H957   O1133   0.988   .     S
Mg958  O982    2.035   .     S
Mg958  O978    2.023   .     S
Mg958  O962    2.039   .     S
Mg959  O1151   2.035   .     S
Mg959  O979    2.023   .     S
Mg959  O963    2.039   .     S
O960   Si966   1.718   .     S
O960   Mg999   2.027   .     S
O960   Mg976   2.023   .     S
O961   Si967   1.718   .     S
O961   Mg1082  2.027   .     S
O961   Mg977   2.023   .     S
O962   Si968   1.718   .     S
O962   Mg1000  2.023   .     S
O963   Si969   1.718   .     S
O963   Mg1001  2.023   .     S
O964   Mg1001  2.047   .     S
O964   Mg976   2.035   .     S
O965   Mg1000  2.047   .     S
O965   Mg1145  2.035   1_455 S
O965   H1125   0.988   .     S
Si966  O972    1.613   .     S
Si966  O974    1.611   .     S
Si966  O988    1.614   .     S
Si967  O1141   1.613   .     S
Si967  O975    1.611   .     S
Si967  O989    1.614   .     S
Si968  O970    1.613   .     S
Si968  O974    1.611   .     S
Si968  O991    1.613   .     S
Si969  O971    1.613   .     S
O970   Si984   1.614   .     S
O971   Si985   1.614   .     S
O972   Si987   1.613   .     S
O973   Si1135  1.613   1_455 S
Mg976  O980    2.039   .     S
Mg977  O1133   2.035   .     S
Mg977  O981    2.039   .     S
O978   Si984   1.718   .     S
O979   Si985   1.718   .     S
O979   Mg1168  2.027   .     S
O980   Si986   1.718   .     S
O980   Mg998   2.023   .     S
O981   Si987   1.718   .     S
O981   Mg999   2.023   .     S
O982   Mg999   2.047   .     S
O983   Mg998   2.047   .     S
O983   Mg1127  2.035   .     S
O983   H1123   0.988   .     S
Si984  O990    1.613   .     S
Si984  O992    1.611   .     S
Si985  O1159   1.613   .     S
Si985  O993    1.611   .     S
Si986  O988    1.613   .     S
Si987  O989    1.613   .     S
Si987  O993    1.611   .     S
O991   Si1153  1.613   .     S
H994   O1110   0.988   .     S
H996   O1092   0.988   .     S
Mg998  O1025   2.023   .     S
Mg998  O1045   2.027   .     S
Mg998  O1026   2.047   .     S
Mg1000 O1091   2.023   .     S
Mg1000 O1147   2.027   .     S
Mg1000 O1092   2.047   .     S
Mg1002 O1148   2.023   .     S
Mg1002 O1022   2.023   .     S
Mg1002 O1049   2.040   .     S
Mg1002 O1006   2.039   .     S
Mg1002 O1062   2.035   .     S
Mg1003 O1027   2.035   .     S
Mg1003 O1065   2.023   .     S
Mg1003 O1023   2.023   .     S
Mg1003 O1048   2.040   .     S
Mg1003 O1007   2.039   .     S
Mg1003 O1063   2.035   .     S
O1004  Si1010  1.718   .     S
O1004  Mg1020  2.023   1_455 S
O1004  Mg1060  2.035   .     S
O1005  Si1011  1.718   .     S
O1005  Mg1083  2.027   .     S
O1005  Mg1021  2.023   .     S
O1005  Mg1061  2.035   .     S
O1006  Si1012  1.718   .     S
O1006  Mg1169  2.023   .     S
O1006  Mg1144  2.023   .     S
O1007  Si1013  1.718   .     S
O1007  Mg1061  2.023   .     S
O1008  Mg1043  2.040   .     S
O1009  Mg1169  2.047   1_455 S
O1009  Mg1021  2.035   .     S
O1009  Mg1042  2.040   1_455 S
O1009  H1081   0.988   .     S
Si1010 O848    1.613   1_455 S
Si1010 O1018   1.611   .     S
Si1010 O1032   1.614   .     S
Si1011 O1017   1.613   .     S
Si1011 O1019   1.611   .     S
Si1011 O1033   1.614   .     S
Si1012 O1014   1.613   .     S
Si1012 O1102   1.611   .     S
Si1012 O1119   1.613   .     S
Si1013 O1015   1.613   .     S
Si1013 O1019   1.611   .     S
Si1013 O1034   1.613   .     S
O1014  Si1028  1.614   .     S
O1015  Si1029  1.614   .     S
O1017  Si1030  1.613   .     S
Mg1020 O1046   2.023   .     S
Mg1020 O1004   2.023   1_655 S
Mg1020 O1067   2.040   .     S
Mg1020 O1024   2.039   1_655 S
Mg1020 O1044   2.035   1_655 S
Mg1021 O1131   2.023   .     S
Mg1021 O1066   2.040   .     S
Mg1021 O1025   2.039   .     S
Mg1021 O1045   2.035   .     S
O1022  Si1028  1.718   .     S
O1022  Mg1084  2.027   .     S
O1022  Mg1042  2.035   .     S
O1023  Si1029  1.718   .     S
O1023  Mg1043  2.035   .     S
O1024  Si1030  1.718   .     S
O1024  Mg1083  2.023   .     S
O1024  Mg1042  2.023   1_455 S
O1024  Mg1020  2.039   1_455 S
O1025  Si1031  1.718   .     S
O1025  Mg1127  2.023   .     S
O1026  Mg1061  2.040   .     S
O1027  Mg1083  2.047   .     S
O1027  Mg1060  2.040   .     S
O1027  H1079   0.988   .     S
Si1028 O1036   1.611   .     S
Si1029 O1035   1.613   .     S
Si1029 O1037   1.611   .     S
Si1030 O1032   1.613   .     S
Si1030 O1036   1.611   1_455 S
Si1031 O1033   1.613   .     S
Si1031 O1121   1.611   .     S
Si1031 O1100   1.613   .     S
O1036  Si1030  1.611   1_655 S
H1038  O1066   0.988   .     S
H1040  O1048   0.988   .     S
Mg1042 O1066   2.035   1_655 S
Mg1042 O1024   2.023   1_655 S
Mg1042 O1062   2.023   .     S
Mg1042 O1009   2.040   1_655 S
Mg1042 O1046   2.039   .     S
Mg1043 O1063   2.023   .     S
Mg1043 O1047   2.039   .     S
O1044  Si1050  1.718   .     S
O1044  Mg1083  2.027   .     S
O1044  Mg1060  2.023   .     S
O1044  Mg1020  2.035   1_455 S
O1045  Si1051  1.718   .     S
O1045  Mg1061  2.023   .     S
O1046  Si1052  1.718   .     S
O1046  Mg1084  2.023   .     S
O1047  Si1053  1.718   .     S
O1048  Mg1060  2.035   .     S
O1049  Mg1084  2.047   .     S
Si1050 O1056   1.613   .     S
Si1050 O1058   1.611   .     S
Si1050 O1072   1.614   .     S
Si1051 O1059   1.611   .     S
Si1051 O1073   1.614   .     S
Si1052 O1054   1.613   .     S
Si1052 O1058   1.611   1_655 S
Si1052 O1075   1.613   .     S
Si1053 O1055   1.613   .     S
O1054  Si1068  1.614   .     S
O1055  Si1069  1.614   .     S
O1056  Si1071  1.613   .     S
O1057  Si1154  1.613   .     S
O1058  Si1052  1.611   1_455 S
O1059  Si1137  1.611   .     S
Mg1060 O1064   2.039   .     S
Mg1061 O1065   2.039   .     S
O1062  Si1068  1.718   .     S
O1062  Mg1169  2.027   .     S
O1063  Si1069  1.718   .     S
O1064  Si1070  1.718   .     S
O1065  Si1071  1.718   .     S
O1065  Mg1083  2.023   .     S
O1066  Mg1083  2.047   .     S
O1066  Mg1042  2.035   1_455 S
Si1068 O1074   1.613   1_655 S
Si1068 O1076   1.611   .     S
Si1069 O1077   1.611   .     S
Si1070 O1072   1.613   .     S
Si1071 O1073   1.613   .     S
Si1071 O1077   1.611   .     S
O1074  Si1068  1.613   1_455 S
O1074  Si1137  1.613   .     S
O1076  Si1154  1.611   .     S
Mg1085 O1090   2.023   .     S
Mg1085 O1146   2.027   .     S
Mg1085 O1093   2.047   .     S
Mg1086 O1106   2.023   .     S
Mg1086 O1133   2.040   .     S
Mg1086 O1090   2.039   .     S
Mg1086 O1146   2.035   .     S
Mg1087 O1111   2.035   .     S
Mg1087 O1149   2.023   .     S
Mg1087 O1107   2.023   1_655 S
Mg1087 O1132   2.040   .     S
Mg1087 O1091   2.039   1_655 S
Mg1087 O1147   2.035   1_655 S
O1088  Si1094  1.718   .     S
O1088  Mg1166  2.027   .     S
O1088  Mg1104  2.023   .     S
O1088  Mg1144  2.035   .     S
O1089  Si1095  1.718   .     S
O1089  Mg1167  2.027   .     S
O1089  Mg1105  2.023   .     S
O1089  Mg1145  2.035   .     S
O1090  Si1096  1.718   .     S
O1091  Si1097  1.718   .     S
O1091  Mg1145  2.023   1_455 S
O1091  Mg1087  2.039   1_455 S
O1092  Mg1127  2.040   .     S
O1093  Mg1105  2.035   .     S
O1093  Mg1126  2.040   .     S
O1093  H1165   0.988   .     S
Si1094 O1102   1.611   .     S
Si1094 O1116   1.614   .     S
Si1095 O1101   1.613   .     S
Si1095 O1103   1.611   .     S
Si1095 O1117   1.614   .     S
Si1096 O1098   1.613   .     S
Si1097 O1099   1.613   .     S
Si1097 O1103   1.611   1_455 S
Si1097 O1118   1.613   .     S
O1098  Si1112  1.614   .     S
O1099  Si1113  1.614   .     S
O1101  Si1114  1.613   .     S
O1103  Si1097  1.611   1_655 S
Mg1104 O1130   2.023   .     S
Mg1104 O1151   2.040   .     S
Mg1104 O1108   2.039   .     S
Mg1104 O1128   2.035   .     S
Mg1105 O1150   2.040   .     S
Mg1105 O1109   2.039   .     S
Mg1105 O1129   2.035   .     S
O1106  Si1112  1.718   .     S
O1106  Mg1168  2.027   .     S
O1106  Mg1126  2.035   .     S
O1107  Si1113  1.718   .     S
O1107  Mg1169  2.027   1_455 S
O1107  Mg1087  2.023   1_455 S
O1107  Mg1127  2.035   .     S
O1108  Si1114  1.718   .     S
O1108  Mg1167  2.023   .     S
O1108  Mg1126  2.023   .     S
O1109  Si1115  1.718   .     S
O1109  Mg914   2.023   1_655 S
O1110  Mg1145  2.040   1_455 S
O1111  Mg1167  2.047   .     S
O1111  Mg1144  2.040   .     S
O1111  H1163   0.988   .     S
Si1112 O1120   1.611   .     S
Si1113 O1119   1.613   1_455 S
Si1113 O1121   1.611   .     S
Si1114 O1116   1.613   .     S
Si1114 O1120   1.611   .     S
Si1115 O1117   1.613   .     S
O1119  Si1113  1.613   1_655 S
H1122  O1150   0.988   .     S
H1124  O1132   0.988   .     S
Mg1126 O1150   2.035   .     S
Mg1126 O1146   2.023   .     S
Mg1126 O1130   2.039   .     S
Mg1127 O1147   2.023   .     S
Mg1127 O1131   2.039   .     S
O1128  Si1134  1.718   .     S
O1128  Mg1167  2.027   .     S
O1128  Mg1144  2.023   .     S
O1129  Si1135  1.718   .     S
O1129  Mg914   2.027   1_655 S
O1129  Mg1145  2.023   .     S
O1130  Si1136  1.718   .     S
O1130  Mg1168  2.023   .     S
O1131  Si1137  1.718   .     S
O1131  Mg1169  2.023   1_455 S
O1132  Mg1169  2.047   .     S
O1132  Mg1144  2.035   .     S
O1133  Mg1168  2.047   .     S
Si1134 O1140   1.613   .     S
Si1134 O1142   1.611   .     S
Si1134 O1156   1.614   .     S
Si1135 O973    1.613   1_655 S
Si1135 O1143   1.611   .     S
Si1135 O1157   1.614   .     S
Si1136 O1138   1.613   .     S
Si1136 O1142   1.611   .     S
Si1136 O1159   1.613   .     S
Si1137 O1139   1.613   .     S
O1138  Si1152  1.614   .     S
O1139  Si1153  1.614   .     S
O1140  Si1155  1.613   .     S
Mg1144 O1148   2.039   .     S
Mg1145 O965    2.035   1_655 S
Mg1145 O1091   2.023   1_655 S
Mg1145 O1110   2.040   1_655 S
Mg1145 O1149   2.039   .     S
O1146  Si1152  1.718   .     S
O1147  Si1153  1.718   .     S
O1147  Mg1087  2.035   1_455 S
O1148  Si1154  1.718   .     S
O1148  Mg1166  2.023   .     S
O1149  Si1155  1.718   .     S
O1149  Mg1167  2.023   .     S
O1150  Mg1167  2.047   .     S
O1151  Mg1166  2.047   .     S
Si1152 O1158   1.613   .     S
Si1152 O1160   1.611   .     S
Si1153 O1161   1.611   .     S
Si1154 O1156   1.613   .     S
Si1155 O1157   1.613   .     S
Si1155 O1161   1.611   1_655 S
O1161  Si1155  1.611   1_455 S
Mg1169 O1131   2.023   1_655 S
Mg1169 O1107   2.027   1_655 S
Mg1169 O1009   2.047   1_655 S
